# Supplementary material for: Genomic instability genes in lung and colon adenocarcinoma indicate organ specificity of transcriptomic impact on Copy Number Alterations
Source: Sci Rep. 2022 Jul 11;12:11739. doi: 10.1038/s41598-022-15692-8 (PMC9273645; doi:10.1038/s41598-022-15692-8)
Supplement: Supplementary file 2 — Supplementary Information 2. [file 41598_2022_15692_MOESM2_ESM.xlsx]

## Sheet: tn
		High expression group (n=10)		Low expression group (n=10)		t.test
Hugo_Symbol	Entrez_Gene_Id	Average # of CNVs	SD	Average # of CNVs	SD	pvalue	p.adjust.qvalue		HE_increase
LOC148709	148709	11714	2496.42	779.111	841.301	3.96794e-08	0.00023033		Y
SYS1	90196	12010.9	2832.52	2086.7	2741.48	2.64515e-07	0.000848238		Y
RBM23	55147	13627.2	2167.18	6047.7	2291.44	5.15426e-07	0.0011019		Y
CTNNBL1	56259	13508.7	3793.52	2038.4	2505.04	6.83383e-07	0.00111837		Y
NOL4L	140688	10816.8	3115.05	1884.6	2023.93	1.32953e-06	0.00133303		Y
GID8	54994	12660	3343.81	2675.5	2856.98	1.27235e-06	0.00133303		Y
CAPS	828	14892.8	4412.61	2347.6	2412.92	1.65826e-06	0.00133303		Y
COX19	90639	11404.7	3094.29	2564	2420.33	1.72064e-06	0.00133303		Y
GLYR1	84656	14564.1	3143.45	2223	4349.95	1.62424e-06	0.00133303		Y
LIN7B	64130	13353.2	3097.75	2736	3652.86	1.7667e-06	0.00133303		Y
PCIF1	63935	12478.2	3843.45	2337.8	2601.42	3.74189e-06	0.0024703		Y
RTF2	51507	12482.4	4065.35	1504.6	1588.65	4.72277e-06	0.0027536		Y
DDX27	55661	13247.3	4119.35	1205	680.079	5.30606e-06	0.00283589		Y
TP53TG1	11257	14907.9	3765.38	3857.1	3970.33	5.22701e-06	0.00283589		Y
SMIM29	221491	11754	4019.33	1092.6	1027.52	9.22794e-06	0.0036835		Y
DNASE1	1773	13102.2	4545.23	1630.11	1779.23	8.78742e-06	0.0036835		Y
KIF3B	9371	10775.4	2847.22	2908.1	2887.22	8.5591e-06	0.0036835		Y
MEST	4232	13566.5	4713.18	2077.6	3156.79	9.47648e-06	0.0036835		Y
CCZ1P-OR7E38P	389538	14281.9	4284.77	3065.6	3799.32	8.09693e-06	0.0036835		Y
PPDPF	79144	13697.6	2672.76	4010.9	3949.76	8.91391e-06	0.0036835		Y
UFSP1	402682	15410.4	4682.95	3788.3	3281.67	8.06743e-06	0.0036835		Y
RNF114	55905	12460.8	2940.79	3537.6	3615	1.19821e-05	0.00400099		Y
SPIRE2	84501	10966.6	3011.72	2843.9	3064.08	1.17912e-05	0.00400099		Y
AAR2	25980	12890.1	3497.32	3527.9	3653.25	1.53365e-05	0.00468385		Y
GET4	51608	12709.3	4692.66	1896.7	2242.41	1.84903e-05	0.00521865		Y
SNHG11	128439	12185.1	4355.43	2161.5	2977.43	1.8715e-05	0.00521865		Y
POFUT1	23509	12275.2	3494.62	2434.6	4115.42	2.02942e-05	0.00541102		Y
ASXL1	171023	9745	2929.79	2362.5	2895.5	2.24348e-05	0.00569937		Y
PITPNA	5306	14605.2	3159.25	7534	1757.36	2.31048e-05	0.00569937		Y
FITM2	128486	10076.7	3172.37	2686.9	2624.78	2.51152e-05	0.00596583		Y
ATP5F1E	514	11821.6	4488.32	1403.8	1275.53	2.75599e-05	0.00608395		Y
NELFCD	51497	13607.7	4869.27	2809.1	3375.8	2.88777e-05	0.00608395		Y
DIDO1	11083	7938.5	2903.72	1530.3	1249.4	3.07572e-05	0.00626229		Y
MED30	90390	13437.7	4978.39	2557.4	3129.24	3.06066e-05	0.00626229		Y
ZSWIM3	140831	10522.2	3278.72	2246.5	3484.93	3.44506e-05	0.00659553		Y
OPN3	23596	13588.6	3433.3	5796.9	2869.7	3.51029e-05	0.00662158		Y
ATP9A	10079	12381.7	4465.5	2733	3162.01	3.9778e-05	0.00704242		Y
ZSWIM1	90204	10974.7	3324.16	3404.4	2885.38	3.88363e-05	0.00704242		Y
SLC25A42	284439	12816.3	3064.6	3968.8	4058.58	4.10759e-05	0.00712005		Y
AHSA2P	130872	10957.5	3792.03	2970.5	2151.89	4.34345e-05	0.00717924		Y
PRPF6	24148	12742.4	4381.61	2634.6	4042.28	4.36562e-05	0.00717924		Y
PMS2P3	5387	9942.3	3561.01	2228.7	2711.77	4.49739e-05	0.00730233		Y
LAGE3	8270	12154.3	4876.14	1671.9	1686.75	4.66509e-05	0.00733352		Y
POLR2J4	84820	11789.8	4550.08	2054.3	3322.26	4.68812e-05	0.00733352		Y
TP53I13	90313	12007.9	2679.47	3258.6	4157.55	4.67523e-05	0.00733352		Y
ZP3	7784	14096	5309.91	3193.7	3039.88	5.64311e-05	0.00822551		Y
CENPJ	55835	10752.3	3171.94	3050.3	3412.4	5.78249e-05	0.00826107		Y
CHMP4B	128866	10847	4566.65	1263.7	1573.53	5.79631e-05	0.00826107		Y
TIMM17B	10245	11195.7	3559.76	3378.8	3102.92	5.94339e-05	0.00832216		Y
PDX1	3651	10581	2774.1	3693.3	3147.05	6.44865e-05	0.00861638		Y
WDTC1	23038	13469.1	5117.75	2963.4	3462.74	6.42972e-05	0.00861638		Y
CAPN10	11132	10178.5	3417.57	3047.7	2616.54	6.85618e-05	0.00906646		Y
CCDC22	28952	11263.2	3831.96	2779.9	3638.4	7.92733e-05	0.00996906		Y
TPD52L2	7165	14268.6	3619.45	3889.6	5159.14	8.40195e-05	0.0103627		Y
TBC1D25	4943	11413.5	3606.41	3494.8	3414.48	8.5502e-05	0.0104451		Y
ZMYND8	23613	12964.9	5600.2	1382.6	849.335	9.47107e-05	0.010847		Y
CCDC115	84317	14359.3	5092.75	3448.8	4751.29	0.000104049	0.0113469		Y
GUSBP1	728411	9687.3	3555.75	2481.9	2883.15	0.000109913	0.0117489		Y
TPPP3	51673	10453.8	4556.04	1423.5	1132.77	0.000113167	0.0118984		Y
DNMT3A	1788	12938.2	3749.46	3443.6	4768.24	0.000120692	0.012385		Y
LY75	4065	10968.5	2528.32	3490.1	3918.06	0.000127573	0.0127331		Y
VPS41	27072	13987.3	5196.41	4027.1	3448.97	0.000126663	0.0127331		Y
PIGT	51604	11131	4562.13	2513.9	2651.08	0.000129716	0.012799		Y
YAE1D1	57002	12246.8	4662.29	3404.6	2925.94	0.000131979	0.012825		Y
ACTR5	79913	13173.4	4486.36	3732.7	4293.23	0.00014172	0.013269		Y
PDRG1	81572	11196.3	5121.42	1483	1730.4	0.000140536	0.013269		Y
SULT2B1	6820	8984.3	3936.35	1331.7	744.597	0.000145355	0.0134336		Y
PLA2R1	22925	13454.3	4541.51	4175.4	4172.93	0.000160245	0.0142803		Y
DYNLRB1	83658	11961.2	5246.21	2379.5	2729.29	0.000171966	0.0150056		Y
MOSPD3	64598	13888.6	3132.28	3417.8	5731.39	0.000173462	0.0150338		Y
SPATA2	9825	12447.5	4000.22	3323.6	4606.73	0.000176004	0.0151518		Y
KMT2E-AS1	100216545	12466.7	4936.53	3103.6	3801.82	0.000187628	0.0158337		Y
CAB39L	81617	12393.9	6148.38	947.4	1473.72	0.000189374	0.0158766		Y
IL17D	53342	13901.4	4844.42	3867.3	4793.63	0.000196648	0.0161693		Y
PTPRA	5786	15323.7	2684.93	7539.1	4286.64	0.000200663	0.0163944		Y
LINC00115	79854	14428.8	5022.2	4907	3986.31	0.000204338	0.0165889		Y
ATP6AP1	537	12126.8	4855.07	3390.3	3034.44	0.000218461	0.0174051		Y
ABCC4	10257	12912.1	3151.79	5101.3	4219	0.000221628	0.0175484		Y
MVB12A	93343	13538.1	3522.93	4852	4698.33	0.000226624	0.0178339		Y
LOC646762	646762	14906.5	4915.86	4160.1	5526.58	0.000232346	0.0180714		Y
EEF1AKMT1	221143	13268.3	5876.95	2886.6	3341.45	0.000241076	0.0182342		Y
SRCIN1	80725	12234.2	2393.2	4374.1	4506.48	0.00026278	0.0192937		Y
DUSP28	285193	12085.7	4606.63	3195.1	4159.37	0.000265634	0.0193041		Y
IFRD1	3475	12904.5	3344.25	4498.1	4723.83	0.000290616	0.0204821		Y
NBEAP1	606	14700.2	4783.09	6138	3591.71	0.000310938	0.0211762		Y
NXT1	29107	14816.9	3072.33	7458.8	4105.71	0.000305052	0.0211762		Y
KAT8	84148	14454.6	2765.98	4871.2	5635.38	0.000323221	0.021371		Y
NEU1	4758	13738.9	5637.8	3381.5	4688.93	0.000320871	0.021371		Y
PLAGL2	5326	11053.8	5427.73	1812.7	2412.62	0.000319751	0.021371		Y
SLC35C2	51006	10256.3	4638.55	2260.5	2947	0.000332476	0.0218702		Y
PKLR	5313	10866.1	5371.77	1781	2306.29	0.000339547	0.0219894		Y
PGAP3	93210	12311.3	4676.22	3838.8	3831.16	0.000349996	0.0224471		Y
ATP5F1EP2	432369	11831.5	5423.54	2518	3629.88	0.000369299	0.0225456		Y
SPANXC	64663	14463	1873.7	6901.6	4500.86	0.000360624	0.0225456		Y
PPP1R35	221908	12733.6	5296.3	3389.7	4040.27	0.000370844	0.0225456		Y
HM13	81502	9529.4	3345.43	2807.2	3525.5	0.000368195	0.0225456		Y
IL34	146433	11805.7	2466.32	3630.7	4864.17	0.000360096	0.0225456		Y
SLC29A3	55315	11207.7	3038.79	4698.3	3555.63	0.000363092	0.0225456		Y
ZNF277	11179	13774.8	4685.93	5065.4	4192.15	0.000370327	0.0225456		Y
TDRKH	11022	14147.9	6286.95	3447.3	4126.34	0.000389552	0.0231413		Y
EFNA1	1942	12135.2	4680.16	3748.11	3600.15	0.00040875	0.0237951		Y
PPP1R3D	5509	12025.1	3922.39	3321.3	4924.5	0.00040815	0.0237951		Y
TIGD6	81789	14767.4	4393.89	6187.2	4481.8	0.000409971	0.0237951		Y
ERICH5	203111	12984.9	3053.41	3767.4	5577.67	0.00042909	0.0243538		Y
ABCB1	5243	14746.4	5434.68	4699.6	5012.95	0.000439691	0.0245675		Y
AKAP8L	26993	12457.4	5248.93	3686.1	3344.92	0.00044271	0.0245675		Y
C1GALT1C1L	728819	14755.3	3462.2	6355.3	4951.8	0.000444346	0.0245675		Y
NSMCE2	286053	13606.7	6064.79	3442.1	3896.84	0.000435588	0.0245675		Y
HOXA2	3199	12417.8	3800.5	3665.7	5116.69	0.000465069	0.0251752		Y
RALY	22913	11832.2	5564.27	2746	2173.76	0.000459469	0.0251752		Y
C7ORF13	129790	13171.1	5601.8	3521	4346.45	0.000483585	0.0253489		Y
FUNDC2	65991	11658.6	4763.05	3330.6	3897.31	0.000488122	0.0253489		Y
LRP11	84918	13964.7	5440.1	4446.4	4439.99	0.000481372	0.0253489		Y
SCNM1	79005	15240.6	5669.94	5687.4	4017.34	0.000484525	0.0253489		Y
TMEM184A	202915	12130.2	2904.1	4049.2	4924.64	0.000480257	0.0253489		Y
FKBP9	11328	13683.1	5961.4	3807.5	3871.41	0.000490468	0.025368		Y
TCFL5	10732	11546.3	4128.45	3256.4	4599.97	0.000502439	0.0258828		Y
RRBP1	6238	15771.8	5171.03	6893.6	4037.76	0.000507031	0.0259112		Y
ACOT8	10005	12228.7	4953.54	3299.2	4532.56	0.000539696	0.0266258		Y
TLDC2	140711	10621.5	3430.73	3813.4	3791.2	0.000535843	0.0266258		Y
FAM3A	60343	11861.6	4596.95	3355.7	4455.94	0.000537538	0.0266258		Y
ATRN	8455	13639.9	4010.23	6049.2	4089.94	0.000549924	0.0267949		Y
HAUS5	23354	11586.6	4018.7	4215.6	3842.18	0.000549527	0.0267949		Y
PIGM	93183	11622.5	3513.36	5026.7	3548.84	0.00056688	0.0272337		Y
TRPC4AP	26133	11765.5	2705.02	3407.2	5240.36	0.000565976	0.0272337		Y
CDK5RAP1	51654	12858.2	4126.83	3902.3	5293.08	0.000577383	0.0276095		Y
LINC-PINT	378805	12546.1	5627.94	3425.8	3636.19	0.000592024	0.0281257		Y
TBRG4	9238	11979.3	5917.44	2604.3	3174.75	0.000609341	0.0286303		Y
LFNG	3955	11025.7	5400.03	2375.5	3339.17	0.000620775	0.0289362		Y
ZNF252P-AS1	286103	11153.6	4696.51	3538.9	3171.88	0.000628952	0.0290202		Y
AIP	9049	11786.2	5593.41	2983.1	3001.41	0.000644253	0.029201		Y
PSMA7	5688	11546.3	5233.92	3154.2	3346.62	0.000640856	0.029201		Y
GGT7	2686	11949.7	2886.92	3392.9	5443.31	0.000646743	0.0292106		Y
ANXA9	8416	10134.3	3568.25	3233	3919.26	0.000657049	0.029537		Y
RAB5IF	55969	11865.9	4358.85	3794.1	4435.72	0.000665982	0.029537		Y
ERGIC3	51614	11157.1	6332.74	1092.44	963.965	0.000670042	0.029537		Y
PRELID3B	51012	11713.8	4966.14	3556	3664.66	0.000661443	0.029537		Y
C7orf50	84310	14459	4470.72	4797.9	5840.14	0.000675927	0.029591		Y
COLEC11	78989	10062.4	4564.18	2592.5	3372.23	0.000685335	0.0299008		Y
ACTL10	170487	11053.9	4162.03	3281.3	4347.51	0.000699172	0.0299602		Y
KCTD7	154881	11122.5	3601.98	3850.1	4292.06	0.000703046	0.0299602		Y
OPCML	4978	13724.3	4761.42	5527.3	4173.56	0.000702829	0.0299602		Y
SNHG6	641638	15621.9	5420.46	5434.8	5724.5	0.000696822	0.0299602		Y
ZC3H12B	340554	14842.8	5501.1	4169.3	6144.77	0.000698705	0.0299602		Y
ZNF623	9831	11861.1	2550.44	4031.8	5039.78	0.000699125	0.0299602		Y
COA5	493753	14688	6449.97	4597.1	3754.85	0.000716215	0.0302984		Y
SNHG15	285958	13156.7	5410.22	2653.7	6073.7	0.000714436	0.0302984		Y
RHEB	6009	13549.4	4493.38	4519.9	5337.9	0.00072043	0.0302984		Y
GRB7	2886	13562.8	4491.63	5331	4560.84	0.000724413	0.0303169		Y
PRPF40B	25766	11457.3	3651.97	3172.1	5178.19	0.00076132	0.0313497		Y
MAVS	57506	12005.1	4223.47	4976.3	3479.26	0.000780356	0.0318712		Y
ASPSCR1	79058	12610	3950.82	4717.3	4740.96	0.000805289	0.0320973		Y
F8A1	8263	14166.3	4575.24	5996.1	4508.7	0.000799647	0.0320973		Y
POLR2J	5439	13467	4937.96	4116	5423.54	0.00079484	0.0320973		Y
RPL30	6156	14215.8	5819.34	3878.7	5672.72	0.000799944	0.0320973		Y
WDR27	253769	10427.9	4528.16	3069.1	3492.35	0.000805743	0.0320973		Y
MAMSTR	284358	14396.5	4372.56	5344	5536.73	0.000811416	0.0321237		Y
C7orf26	79034	12695.5	4053.98	5617.3	3863.06	0.000848572	0.0332865		Y
BORCS8-MEF2B	4207	11790.1	3331.76	4559.2	4542.62	0.000860689	0.0333262		Y
RRN3P1	730092	10892.3	3830.84	3680.9	4228.35	0.000859862	0.0333262		Y
VOPP1	81552	12948	5262.05	4542.3	3905.77	0.000856462	0.0333262		Y
DHRS12	79758	12214.4	6148.25	2944.7	2950.43	0.000875212	0.0336223		Y
FOXD2-AS1	84793	12433.8	3924.39	4931.3	4459.86	0.000875479	0.0336223		Y
SLC9A8	23315	10326	2851.23	3816	4175.57	0.000899089	0.0337848		Y
ZNF251	90987	13330.5	5435.12	4763.9	3882.37	0.000888324	0.0337848		Y
KAZN	23254	9203.9	3301.15	3671.4	2924.07	0.000925721	0.0346189		Y
LZTS3	9762	11336.4	4583.3	3650	4075.84	0.000933081	0.0346919		Y
RBM42	79171	12190.8	4319.2	4302.2	4594.5	0.00093233	0.0346919		Y
MMP24	10893	10604	4063.12	3492.5	3986.13	0.000937368	0.0347505		Y
TMEM170B	100113407	16206	3235.72	6165.5	6721.34	0.000942525	0.034841		Y
SMYD5	10322	14296.4	4110.82	5734.5	5387.56	0.000953661	0.034955		Y
ZNF570	148268	15317.1	4170.09	8079.2	4050.1	0.00096706	0.0353406		Y
NSFL1C	55968	15765.2	3676.94	7844.7	5061.9	0.000977537	0.035361		Y
ZNF785	146540	12696.5	3425.8	4575	5311.55	0.000972048	0.035361		Y
OSER1	51526	11745	4303.62	4046.2	4471.08	0.000999194	0.0358616		Y
SQLE	6713	12743.3	4693.67	4247.6	4979.08	0.000995487	0.0358616		Y
C20orf204	284739	14952.6	3226.91	5347.4	6472.44	0.00100483	0.0359027		Y
PIGU	128869	13138.1	5496.37	3957.6	4945.96	0.00100773	0.0359061		Y
RBBP8NL	140893	13673.8	6416.46	3602.2	4801.04	0.00101381	0.0360229		Y
FGF7P3	654466	14331.9	5110.23	4383.1	6147.44	0.00102377	0.0360769		Y
CLDN4	1364	10608.3	4200.99	3853.9	3428.19	0.0010268	0.0360846		Y
CPNE6	9362	14155.3	3556.9	7618.4	3929.29	0.00106562	0.0369425		Y
IMMP2L	83943	12567.2	6158.31	3017.3	4529.01	0.00108244	0.0374246		Y
BCL2L1	598	11870.6	6678.9	2121.9	2418.14	0.00109948	0.0375492		Y
CDK19	23097	11854.6	3503.32	5803.3	3472.12	0.00109834	0.0375492		Y
OTULIN	90268	14989	2550	7298.7	5249.88	0.00110207	0.0375492		Y
LINC01003	100128822	12478.7	4819.7	3796.4	5179.5	0.0011047	0.0375492		Y
ZNF862	643641	10277.7	3561.42	4450.2	3116.62	0.001094	0.0375492		Y
CCDC92	80212	11111.3	3065.88	3768.7	4905.27	0.00111303	0.0375641		Y
HIST1H2AE	3012	15009.6	3835.16	6832.1	5317.48	0.00111576	0.0375641		Y
TH	7054	14229.8	3371.45	7298.8	4450.35	0.00111442	0.0375641		Y
SHROOM4	57477	13443.3	3672.73	4775.1	5780.16	0.00111915	0.0375795		Y
MTMR11	10903	13965.8	4661.66	4835.1	5764.88	0.0011384	0.0381261		Y
ZNF707	286075	13254.5	5787.22	4758.4	3239.74	0.00116927	0.0389613		Y
ADRM1	11047	12539.3	5292.96	4369.3	3987.55	0.00118637	0.0393221		Y
UCKL1	54963	10454.6	4729.45	3120.7	3632.96	0.00119395	0.0394713		Y
RPL37	6167	15462.4	5384.98	6683.4	4821.14	0.00121968	0.0400125		Y
ZNF696	79943	12636.1	4020.4	4878.5	4925.24	0.00122479	0.0400777		Y
LOC150776	150776	11281.8	5070.27	3023.6	4577.02	0.00126522	0.0406744		Y
SLC2A4RG	56731	14180.8	5102.65	5690.3	4834.86	0.00126104	0.0406744		Y
ISM1	140862	13960.6	4479.53	6599.1	4136.8	0.0012725	0.040754		Y
SLC6A6	6533	12197.3	3276.64	4763.8	5014.09	0.00127723	0.040754		Y
JARID2	3720	11140	2269.58	4919.2	4317.2	0.00129881	0.0411355		Y
TAF10	6881	14337.4	4074.99	7116.7	4397.03	0.00129706	0.0411355		Y
ASPHD1	253982	12171.6	4379.21	4238.4	4920.82	0.0013135	0.0414984		Y
ACOT2	10965	11143.5	5793.11	2890	2423.25	0.00131854	0.0415554		Y
FDX1L	112812	11322.4	4008.48	4087.1	4492.52	0.00133663	0.041664		Y
OLMALINC	90271	13573.4	6549.11	4271.7	3132.23	0.00138982	0.0425472		Y
WDR35	57539	11341	4918.37	2933	5048.63	0.0013963	0.0426439		Y
AMACR	23600	14642.7	4519.15	5838.1	5761.74	0.00141949	0.0430392		Y
NFS1	9054	13315.5	4355.5	4328.4	6011.22	0.00142266	0.0430392		Y
ABCC10	89845	9478.2	2849.44	3844.1	3717.79	0.00143789	0.0430547		Y
ARHGAP33	115703	14019.6	4146.34	4785.9	6322.07	0.00144853	0.0430547		Y
PBX1	5087	11504.7	6284	2645.3	2867.7	0.00144866	0.0430547		Y
SLC25A26	115286	11076.5	4950.29	3346	4158.67	0.00142919	0.0430547		Y
SPIN2B	474343	9659	5284.64	2140.4	2831.25	0.00145003	0.0430547		Y
EOLA1	91966	12184.8	5383.76	3775.3	4556.67	0.00145822	0.0430983		Y
CABLES2	81928	12241.7	3734.38	5790.4	3958.08	0.0014765	0.0434678		Y
CDK10	8558	13399.3	2481.56	4629.8	6270.61	0.00150373	0.043639		Y
LSP1P4	654342	12037.5	6785.56	2503.5	3219.03	0.00150357	0.043639		Y
GMPR2	51292	14898.6	2374.67	9724.9	3561.77	0.00155114	0.0443461		Y
PDK4	5166	11554.4	5234.88	3283.3	4653.44	0.00154848	0.0443461		Y
PEX16	9409	14104.3	6128.94	4879.6	4732.11	0.00154746	0.0443461		Y
MCF2L	23263	14098.8	5931.01	4550.5	5539.69	0.00157601	0.0445278		Y
H2AFJ	55766	11175.9	6641.65	1921.7	3233.07	0.00161629	0.0454021		Y
ANKEF1	63926	13835.7	4235.61	7327.1	3553.77	0.00162653	0.0454113		Y
CMC4	100272147	10285.8	4120.6	4362.6	2688.24	0.00163204	0.0454113		Y
TMEM248	55069	13896.7	4807.25	5440.8	5381.23	0.0016468	0.0456233		Y
CDR2	1039	14164.9	2870.45	6659.8	5362.61	0.00164384	0.0456233		Y
PRLR	5618	14442.5	7189.32	4379.3	3951.34	0.00167264	0.0459422		Y
LPIN3	64900	11765.5	3161.94	4479.5	5143.81	0.00169624	0.0464909		Y
ACVR1B	91	12440.2	4559.34	4327.4	5254.65	0.00173143	0.0471532		Y
STAU1	6780	13126.6	2886.88	5169.9	5755.64	0.00173766	0.0471772		Y
LINC00174	285908	12549.4	6038.91	3307.3	5140.36	0.00175405	0.047467		Y
GTF2IRD1	9569	12161.1	5391.12	3911.6	4604.77	0.00177429	0.0478129		Y
FOXP4	116113	10152.6	4328.23	3404.6	3905.69	0.00181609	0.0485315		Y
DLGAP4	22839	13379.7	3959.19	5431.5	5488.04	0.00182183	0.0485836		Y
TUFT1	7286	11242.1	5346.08	3379.6	4097.22	0.00183303	0.0486799		Y
SMAP1	60682	11523.3	6071.15	3050.1	3634.56	0.00184682	0.0488439		Y
DHX35	60625	11493.8	2842.1	4147.9	5343.83	0.00187421	0.0490063		Y
TAF4	6874	13008.9	5290.68	4260.7	5456.58	0.00187588	0.0490063		Y
PRR15	222171	12033.1	5908.53	3641.1	3977.88	0.00188044	0.0490255		Y
MYLPF	29895	14622.3	2627.24	5528.4	6721.91	0.00190517	0.0493693		Y
KLHDC9	126823	10729.9	5114.7	3445	3534	0.00192003	0.0496338		Y
NUPL2	11097	13559.9	6329.3	4342.4	4786.32	0.00192312	0.0496338		Y
RRAGA	10670	15658.8	5691.65	6030.4	6163.79	0.00193486	0.0497946		Y
FGF13	2258	12596.2	4675.66	3345.89	5955.64	0.00194597	0.0499223		Y

## Sheet: survival
		High expression group (n=10)		Low expression group (n=10)		t.test				Survival
Hugo_Symbol	Entrez_Gene_Id	Average # of CNVs	SD	Average # of CNVs	SD	pvalue	p.adjust.qvalue	HE_increase		p_value	p_value_BH	p_value_qvalue	Approved.symbol	Approved.name	Alias.symbols
LOC148709	148709	11714	2496.42	779.111	841.301	3.96794e-08	0.00023033	Y		0.604359	0.966511	0.904183	HGNC:54872	ACTG1P25	AGPG
SYS1	90196	12010.9	2832.52	2086.7	2741.48	2.64515e-07	0.000848238	Y		0.800941	0.986036	0.922449	HGNC:16162	SYS1	dJ453C12.4
RBM23	55147	13627.2	2167.18	6047.7	2291.44	5.15426e-07	0.0011019	Y		0.298491	0.89578	0.838014	HGNC:20155	RBM23	FLJ10482, CAPERbeta
CTNNBL1	56259	13508.7	3793.52	2038.4	2505.04	6.83383e-07	0.00111837	Y		0.800795	0.986036	0.922449	HGNC:15879	CTNNBL1	FLJ21108, P14L, P14, NAP, NYD-SP19
NOL4L	140688	10816.8	3115.05	1884.6	2023.93	1.32953e-06	0.00133303	Y		0.987488	0.998672	0.93427	HGNC:16106	NOL4L	dJ1184F4.2, DKFZP566G1424, dJ1184F4.4
GID8	54994	12660	3343.81	2675.5	2856.98	1.27235e-06	0.00133303	Y		0.259355	0.876925	0.820374	HGNC:15857	GID8	FLJ20602, bA305P22.1, TWA1
CAPS	828	14892.8	4412.61	2347.6	2412.92	1.65826e-06	0.00133303	Y		0.0174506	0.405348	0.379208	HGNC:1487	CAPS	CAPS1, MGC126562
COX19	90639	11404.7	3094.29	2564	2420.33	1.72064e-06	0.00133303	Y		0.0740896	0.670406	0.627174	HGNC:28074	COX19	MGC104475
GLYR1	84656	14564.1	3143.45	2223	4349.95	1.62424e-06	0.00133303	Y		0.0679719	0.658816	0.616331	HGNC:24434	GLYR1	BM045, HIBDL, NP60, N-PAC
LIN7B	64130	13353.2	3097.75	2736	3652.86	1.7667e-06	0.00133303	Y		0.655812	0.973537	0.910756	HGNC:17788	LIN7B	MALS-2, LIN-7B, VELI2
PCIF1	63935	12478.2	3843.45	2337.8	2601.42	3.74189e-06	0.0024703	Y		0.527597	0.95611	0.894453	HGNC:16200	PCIF1	bA465L10.1, PPP1R121, CAPAM
RTF2	51507	12482.4	4065.35	1504.6	1588.65	4.72277e-06	0.0027536	Y		0.90383	0.992896	0.928866	HGNC:15890	RTF2	HSPC164, CDAO5
DDX27	55661	13247.3	4119.35	1205	680.079	5.30606e-06	0.00283589	Y		0.669837	0.974422	0.911584	HGNC:15837	DDX27	dJ686N3.1, DRS1
TP53TG1	11257	14907.9	3765.38	3857.1	3970.33	5.22701e-06	0.00283589	Y		0.970642	0.997904	0.933552	HGNC:17026	TP53TG1	H_RG012D21.9, LINC00096
SMIM29	221491	11754	4019.33	1092.6	1027.52	9.22794e-06	0.0036835	Y		0.426601	0.939458	0.878875	HGNC:1340	SMIM29	LBH, MGC57858
DNASE1	1773	13102.2	4545.23	1630.11	1779.23	8.78742e-06	0.0036835	Y		0.518005	0.954716	0.893149	HGNC:2956	DNASE1	#N/A
KIF3B	9371	10775.4	2847.22	2908.1	2887.22	8.5591e-06	0.0036835	Y		0.433522	0.941648	0.880924	HGNC:6320	KIF3B	KIAA0359, FLA8, KLP-11
MEST	4232	13566.5	4713.18	2077.6	3156.79	9.47648e-06	0.0036835	Y		0.404459	0.933102	0.872929	HGNC:7028	MEST	PEG1
CCZ1P-OR7E38P	389538	14281.9	4284.77	3065.6	3799.32	8.09693e-06	0.0036835	Y		0.806935	0.986589	0.922966	#N/A	#N/A	#N/A
PPDPF	79144	13697.6	2672.76	4010.9	3949.76	8.91391e-06	0.0036835	Y		0.566302	0.961968	0.899933	HGNC:16142	PPDPF	dJ697K14.9, exdpf
UFSP1	402682	15410.4	4682.95	3788.3	3281.67	8.06743e-06	0.0036835	Y		0.59847	0.966148	0.903843	HGNC:33821	UFSP1	UFSP
RNF114	55905	12460.8	2940.79	3537.6	3615	1.19821e-05	0.00400099	Y		0.663222	0.973537	0.910756	HGNC:13094	RNF114	PSORS12
SPIRE2	84501	10966.6	3011.72	2843.9	3064.08	1.17912e-05	0.00400099	Y		0.796947	0.986036	0.922449	HGNC:30623	SPIRE2	spir-2, KIAA1832
AAR2	25980	12890.1	3497.32	3527.9	3653.25	1.53365e-05	0.00468385	Y		0.472541	0.945757	0.884768	HGNC:15886	AAR2	bA234K24.2
GET4	51608	12709.3	4692.66	1896.7	2242.41	1.84903e-05	0.00521865	Y		0.325737	0.905733	0.847325	HGNC:21690	GET4	CGI-20, H_NH1244M04.5, CEE, TRC35
SNHG11	128439	12185.1	4355.43	2161.5	2977.43	1.8715e-05	0.00521865	Y		0.545241	0.959599	0.897717	HGNC:25046	SNHG11	LINC00101
POFUT1	23509	12275.2	3494.62	2434.6	4115.42	2.02942e-05	0.00541102	Y		0.4706	0.945549	0.884573	HGNC:14988	POFUT1	O-FUT, O-Fuc-T, KIAA0180, FUT12
ASXL1	171023	9745	2929.79	2362.5	2895.5	2.24348e-05	0.00569937	Y		0.978729	0.998672	0.93427	HGNC:18318	ASXL1	KIAA0978
PITPNA	5306	14605.2	3159.25	7534	1757.36	2.31048e-05	0.00569937	Y		0.245931	0.874328	0.817945	HGNC:9001	PITPNA	VIB1A
FITM2	128486	10076.7	3172.37	2686.9	2624.78	2.51152e-05	0.00596583	Y		0.319498	0.90452	0.84619	HGNC:16135	FITM2	dJ881L22.2, FIT2
ATP5F1E	514	11821.6	4488.32	1403.8	1275.53	2.75599e-05	0.00608395	Y		0.516952	0.954716	0.893149	HGNC:838	ATP5F1E	#N/A
NELFCD	51497	13607.7	4869.27	2809.1	3375.8	2.88777e-05	0.00608395	Y		0.711156	0.977908	0.914846	HGNC:15934	NELFCD	HSPC130, TH1, NELF-C, NELF-D
DIDO1	11083	7938.5	2903.72	1530.3	1249.4	3.07572e-05	0.00626229	Y		0.248278	0.874328	0.817945	HGNC:2680	DIDO1	DIO1, dJ885L7.8, FLJ11265, KIAA0333, DIO-1, BYE1
MED30	90390	13437.7	4978.39	2557.4	3129.24	3.06066e-05	0.00626229	Y		0.682503	0.975276	0.912383	HGNC:23032	MED30	TRAP25
ZSWIM3	140831	10522.2	3278.72	2246.5	3484.93	3.44506e-05	0.00659553	Y		0.957949	0.996475	0.932215	HGNC:16157	ZSWIM3	dJ337O18.7, PPP1R174
OPN3	23596	13588.6	3433.3	5796.9	2869.7	3.51029e-05	0.00662158	Y		0.395358	0.930717	0.870697	HGNC:14007	OPN3	ERO, NMO-1, encephalopsin, PPP1R116
ATP9A	10079	12381.7	4465.5	2733	3162.01	3.9778e-05	0.00704242	Y		0.23358	0.872606	0.816334	HGNC:13540	ATP9A	KIAA0611, ATPIIA
ZSWIM1	90204	10974.7	3324.16	3404.4	2885.38	3.88363e-05	0.00704242	Y		0.80189	0.986036	0.922449	HGNC:16155	ZSWIM1	dJ337O18.5
SLC25A42	284439	12816.3	3064.6	3968.8	4058.58	4.10759e-05	0.00712005	Y		0.360216	0.920126	0.86079	HGNC:28380	SLC25A42	MGC26694
AHSA2P	130872	10957.5	3792.03	2970.5	2151.89	4.34345e-05	0.00717924	Y		0.22273	0.866904	0.811	HGNC:20437	AHSA2P	DKFZp564C236, Hch1, AHA1
PRPF6	24148	12742.4	4381.61	2634.6	4042.28	4.36562e-05	0.00717924	Y		0.538781	0.957543	0.895793	HGNC:15860	PRPF6	TOM, bB152O15.1, ANT-1, U5-102K, Prp6, hPrp6, SNRNP102, RP60
PMS2P3	5387	9942.3	3561.01	2228.7	2711.77	4.49739e-05	0.00730233	Y		0.322491	0.904734	0.84639	HGNC:9128	PMS2P3	PMS5, PMSR3
LAGE3	8270	12154.3	4876.14	1671.9	1686.75	4.66509e-05	0.00733352	Y		0.302755	0.897011	0.839165	HGNC:26058	LAGE3	ITBA2, CVG5, DXS9951E, DXS9879E, ESO3, Pcc1
POLR2J4	84820	11789.8	4550.08	2054.3	3322.26	4.68812e-05	0.00733352	Y		0.213449	0.862385	0.806772	HGNC:28195	POLR2J4	MGC13098
TP53I13	90313	12007.9	2679.47	3258.6	4157.55	4.67523e-05	0.00733352	Y		0.5687	0.961968	0.899933	HGNC:25102	TP53I13	DSCP1
ZP3	7784	14096	5309.91	3193.7	3039.88	5.64311e-05	0.00822551	Y		0.544233	0.95925	0.89739	HGNC:13189	ZP3	ZP3-424, ZP3-372, ZPC
CENPJ	55835	10752.3	3171.94	3050.3	3412.4	5.78249e-05	0.00826107	Y		0.259766	0.877214	0.820644	HGNC:17272	CENPJ	CPAP, BM032, LAP, LIP1, Sas-4, SASS4, SCKL4
CHMP4B	128866	10847	4566.65	1263.7	1573.53	5.79631e-05	0.00826107	Y		0.815713	0.986766	0.923132	HGNC:16171	CHMP4B	dJ553F4.4, Shax1, SNF7-2, VPS32B
TIMM17B	10245	11195.7	3559.76	3378.8	3102.92	5.94339e-05	0.00832216	Y		0.796983	0.986036	0.922449	HGNC:17310	TIMM17B	DXS9822, JM3
PDX1	3651	10581	2774.1	3693.3	3147.05	6.44865e-05	0.00861638	Y		0.604328	0.966511	0.904183	HGNC:6107	PDX1	IDX-1, STF-1, PDX-1, MODY4
WDTC1	23038	13469.1	5117.75	2963.4	3462.74	6.42972e-05	0.00861638	Y		0.642096	0.97338	0.910609	HGNC:29175	WDTC1	KIAA1037, ADP, DCAF9
CAPN10	11132	10178.5	3417.57	3047.7	2616.54	6.85618e-05	0.00906646	Y		0.346761	0.91517	0.856153	HGNC:1477	CAPN10	#N/A
CCDC22	28952	11263.2	3831.96	2779.9	3638.4	7.92733e-05	0.00996906	Y		0.744422	0.983862	0.920415	HGNC:28909	CCDC22	JM1
TPD52L2	7165	14268.6	3619.45	3889.6	5159.14	8.40195e-05	0.0103627	Y		0.716047	0.978216	0.915134	HGNC:12007	TPD52L2	D54, hD54, TPD54
TBC1D25	4943	11413.5	3606.41	3494.8	3414.48	8.5502e-05	0.0104451	Y		0.34296	0.912637	0.853784	HGNC:8092	TBC1D25	#N/A
ZMYND8	23613	12964.9	5600.2	1382.6	849.335	9.47107e-05	0.010847	Y		0.930984	0.994123	0.930014	HGNC:9397	ZMYND8	RACK7
CCDC115	84317	14359.3	5092.75	3448.8	4751.29	0.000104049	0.0113469	Y		0.040644	0.558569	0.522549	HGNC:28178	CCDC115	MGC12981, FLJ30131, ccp1
GUSBP1	728411	9687.3	3555.75	2481.9	2883.15	0.000109913	0.0117489	Y		0.160323	0.823076	0.769998	HGNC:13670	GUSBP1	#N/A
TPPP3	51673	10453.8	4556.04	1423.5	1132.77	0.000113167	0.0118984	Y		0.354677	0.917977	0.858779	HGNC:24162	TPPP3	CGI-38, p25gamma, p20
DNMT3A	1788	12938.2	3749.46	3443.6	4768.24	0.000120692	0.012385	Y		0.217093	0.863092	0.807433	HGNC:2978	DNMT3A	#N/A
LY75	4065	10968.5	2528.32	3490.1	3918.06	0.000127573	0.0127331	Y		0.671476	0.974524	0.91168	HGNC:6729	LY75	DEC-205, CLEC13B, CD205
VPS41	27072	13987.3	5196.41	4027.1	3448.97	0.000126663	0.0127331	Y		0.771168	0.985003	0.921483	HGNC:12713	VPS41	HVSP41
PIGT	51604	11131	4562.13	2513.9	2651.08	0.000129716	0.012799	Y		0.196475	0.85211	0.797159	HGNC:14938	PIGT	#N/A
YAE1D1	57002	12246.8	4662.29	3404.6	2925.94	0.000131979	0.012825	Y		0.630622	0.971763	0.909097	HGNC:24857	YAE1	GK003, CIAB2
ACTR5	79913	13173.4	4486.36	3732.7	4293.23	0.00014172	0.013269	Y		0.825766	0.988335	0.924599	HGNC:14671	ACTR5	FLJ12785, Arp5, INO80M
PDRG1	81572	11196.3	5121.42	1483	1730.4	0.000140536	0.013269	Y		0.502626	0.953168	0.891701	HGNC:16119	PDRG1	dJ310O13.3
SULT2B1	6820	8984.3	3936.35	1331.7	744.597	0.000145355	0.0134336	Y		0.35234	0.916518	0.857414	HGNC:11459	SULT2B1	HSST2
PLA2R1	22925	13454.3	4541.51	4175.4	4172.93	0.000160245	0.0142803	Y		0.717078	0.978411	0.915316	HGNC:9042	PLA2R1	PLA2G1R, PLA2IR, PLA2-R, CLEC13C
DYNLRB1	83658	11961.2	5246.21	2379.5	2729.29	0.000171966	0.0150056	Y		0.919875	0.993327	0.92927	HGNC:15468	DYNLRB1	DNLC2A, ROBLD1
MOSPD3	64598	13888.6	3132.28	3417.8	5731.39	0.000173462	0.0150338	Y		0.615559	0.969676	0.907144	HGNC:25078	MOSPD3	CDS3, NET30
SPATA2	9825	12447.5	4000.22	3323.6	4606.73	0.000176004	0.0151518	Y		0.882609	0.990255	0.926396	HGNC:14681	SPATA2	KIAA0757, PD1, tamo, PPP1R145
KMT2E-AS1	100216545	12466.7	4936.53	3103.6	3801.82	0.000187628	0.0158337	Y		0.0666516	0.656162	0.613848	HGNC:40845	KMT2E-AS1	LOC100216545
CAB39L	81617	12393.9	6148.38	947.4	1473.72	0.000189374	0.0158766	Y		0.0571603	0.625534	0.585194	HGNC:20290	CAB39L	bA103J18.3, FLJ12577, MO2L
IL17D	53342	13901.4	4844.42	3867.3	4793.63	0.000196648	0.0161693	Y		0.754151	0.984522	0.921032	HGNC:5984	IL17D	IL-27, IL-17D, IL27, FLJ30846
PTPRA	5786	15323.7	2684.93	7539.1	4286.64	0.000200663	0.0163944	Y		0.752026	0.984423	0.92094	HGNC:9664	PTPRA	LRP, HLPR, HPTPA, RPTPA
LINC00115	79854	14428.8	5022.2	4907	3986.31	0.000204338	0.0165889	Y		0.170196	0.831295	0.777687	HGNC:26211	LINC00115	FLJ22639
ATP6AP1	537	12126.8	4855.07	3390.3	3034.44	0.000218461	0.0174051	Y		0.0344752	0.526139	0.49221	HGNC:868	ATP6AP1	ORF, XAP-3, VATPS1, 16A, Ac45, XAP3, CF2
ABCC4	10257	12912.1	3151.79	5101.3	4219	0.000221628	0.0175484	Y		0.23408	0.872703	0.816425	HGNC:55	ABCC4	MRP4, EST170205, MOAT-B, MOATB
MVB12A	93343	13538.1	3522.93	4852	4698.33	0.000226624	0.0178339	Y		0.412816	0.935423	0.8751	HGNC:25153	MVB12A	FLJ32495
LOC646762	646762	14906.5	4915.86	4160.1	5526.58	0.000232346	0.0180714	Y		0.217204	0.863162	0.807499	#N/A	#N/A	#N/A
EEF1AKMT1	221143	13268.3	5876.95	2886.6	3341.45	0.000241076	0.0182342	Y		0.427801	0.940134	0.879507	HGNC:27351	EEF1AKMT1	#N/A
SRCIN1	80725	12234.2	2393.2	4374.1	4506.48	0.00026278	0.0192937	Y		0.214897	0.862518	0.806897	HGNC:29506	SRCIN1	SNIP, p140Cap, KIAA1684
DUSP28	285193	12085.7	4606.63	3195.1	4159.37	0.000265634	0.0193041	Y		0.302574	0.896993	0.839148	HGNC:33237	DUSP28	VHP, DUSP26
IFRD1	3475	12904.5	3344.25	4498.1	4723.83	0.000290616	0.0204821	Y		0.498739	0.952352	0.890937	HGNC:5456	IFRD1	PC4, TIS7
NBEAP1	606	14700.2	4783.09	6138	3591.71	0.000310938	0.0211762	Y		0.0011012	0.106437	0.0995734	HGNC:1007	NBEAP1	BCL8A
NXT1	29107	14816.9	3072.33	7458.8	4105.71	0.000305052	0.0211762	Y		0.305304	0.897314	0.839449	HGNC:15913	NXT1	P15, MTR2
KAT8	84148	14454.6	2765.98	4871.2	5635.38	0.000323221	0.021371	Y		0.317538	0.90442	0.846097	HGNC:17933	KAT8	MOF, FLJ14040, hMOF, ZC2HC8
NEU1	4758	13738.9	5637.8	3381.5	4688.93	0.000320871	0.021371	Y		0.779825	0.985003	0.921483	HGNC:7758	NEU1	#N/A
PLAGL2	5326	11053.8	5427.73	1812.7	2412.62	0.000319751	0.021371	Y		0.705464	0.977109	0.914097	HGNC:9047	PLAGL2	ZNF900
SLC35C2	51006	10256.3	4638.55	2260.5	2947	0.000332476	0.0218702	Y		0.317613	0.90442	0.846097	HGNC:17117	SLC35C2	CGI-15, bA394O2.1
PKLR	5313	10866.1	5371.77	1781	2306.29	0.000339547	0.0219894	Y		0.265504	0.87919	0.822493	HGNC:9020	PKLR	#N/A
PGAP3	93210	12311.3	4676.22	3838.8	3831.16	0.000349996	0.0224471	Y		0.952829	0.996155	0.931915	HGNC:23719	PGAP3	MGC9753, CAB2, PP1498, PER1
ATP5F1EP2	432369	11831.5	5423.54	2518	3629.88	0.000369299	0.0225456	Y		0.756115	0.985003	0.921483	HGNC:34026	ATP5F1EP2	#N/A
SPANXC	64663	14463	1873.7	6901.6	4500.86	0.000360624	0.0225456	Y		#N/A	#N/A	#N/A	HGNC:14331	SPANXC	CTp11, CT11.3
SPANXC	64663	14463	1873.7	6901.6	4500.86	0.000360624	0.0225456	Y		#N/A	#N/A	#N/A	HGNC:14331	SPANXC	CTp11, CT11.3
SPANXC	64663	14463	1873.7	6901.6	4500.86	0.000360624	0.0225456	Y		#N/A	#N/A	#N/A	HGNC:14331	SPANXC	CTp11, CT11.3
SPANXC	64663	14463	1873.7	6901.6	4500.86	0.000360624	0.0225456	Y		1.14139e-05	0.0101049	0.00945323	HGNC:14331	SPANXC	CTp11, CT11.3
SPANXC	64663	14463	1873.7	6901.6	4500.86	0.000360624	0.0225456	Y		0.0836436	0.693297	0.648588	HGNC:14331	SPANXC	CTp11, CT11.3
SPANXC	64663	14463	1873.7	6901.6	4500.86	0.000360624	0.0225456	Y		0.0937061	0.718232	0.671915	HGNC:14331	SPANXC	CTp11, CT11.3
SPANXC	64663	14463	1873.7	6901.6	4500.86	0.000360624	0.0225456	Y		0.111319	0.761087	0.712006	HGNC:14331	SPANXC	CTp11, CT11.3
SPANXC	64663	14463	1873.7	6901.6	4500.86	0.000360624	0.0225456	Y		0.155348	0.818985	0.76617	HGNC:14331	SPANXC	CTp11, CT11.3
SPANXC	64663	14463	1873.7	6901.6	4500.86	0.000360624	0.0225456	Y		0.189088	0.846254	0.791681	HGNC:14331	SPANXC	CTp11, CT11.3
SPANXC	64663	14463	1873.7	6901.6	4500.86	0.000360624	0.0225456	Y		0.216577	0.862639	0.80701	HGNC:14331	SPANXC	CTp11, CT11.3
SPANXC	64663	14463	1873.7	6901.6	4500.86	0.000360624	0.0225456	Y		0.317203	0.90442	0.846097	HGNC:14331	SPANXC	CTp11, CT11.3
SPANXC	64663	14463	1873.7	6901.6	4500.86	0.000360624	0.0225456	Y		0.431992	0.941357	0.880652	HGNC:14331	SPANXC	CTp11, CT11.3
SPANXC	64663	14463	1873.7	6901.6	4500.86	0.000360624	0.0225456	Y		0.436934	0.941648	0.880924	HGNC:14331	SPANXC	CTp11, CT11.3
SPANXC	64663	14463	1873.7	6901.6	4500.86	0.000360624	0.0225456	Y		0.649348	0.973537	0.910756	HGNC:14331	SPANXC	CTp11, CT11.3
SPANXC	64663	14463	1873.7	6901.6	4500.86	0.000360624	0.0225456	Y		0.851528	0.988543	0.924794	HGNC:14331	SPANXC	CTp11, CT11.3
SPANXC	64663	14463	1873.7	6901.6	4500.86	0.000360624	0.0225456	Y		0.986311	0.998672	0.93427	HGNC:14331	SPANXC	CTp11, CT11.3
PPP1R35	221908	12733.6	5296.3	3389.7	4040.27	0.000370844	0.0225456	Y		0.418212	0.936747	0.876339	HGNC:28320	PPP1R35	MGC22793
HM13	81502	9529.4	3345.43	2807.2	3525.5	0.000368195	0.0225456	Y		0.142957	0.802428	0.750681	HGNC:16435	HM13	H13, dJ324O17.1, SPP, PSL3, IMP1, IMPAS, PSENL3, SPPL1
IL34	146433	11805.7	2466.32	3630.7	4864.17	0.000360096	0.0225456	Y		0.534023	0.95611	0.894453	HGNC:28529	IL34	MGC34647, IL-34
SLC29A3	55315	11207.7	3038.79	4698.3	3555.63	0.000363092	0.0225456	Y		0.254804	0.876925	0.820374	HGNC:23096	SLC29A3	ENT3, FLJ11160
ZNF277	11179	13774.8	4685.93	5065.4	4192.15	0.000370327	0.0225456	Y		0.792953	0.986036	0.922449	HGNC:13070	ZNF277	NRIF4
TDRKH	11022	14147.9	6286.95	3447.3	4126.34	0.000389552	0.0231413	Y		0.76188	0.985003	0.921483	HGNC:11713	TDRKH	TDRD2
EFNA1	1942	12135.2	4680.16	3748.11	3600.15	0.00040875	0.0237951	Y		0.517516	0.954716	0.893149	HGNC:3221	EFNA1	LERK1, ECKLG, GMAN
PPP1R3D	5509	12025.1	3922.39	3321.3	4924.5	0.00040815	0.0237951	Y		0.852465	0.988676	0.924919	HGNC:9294	PPP1R3D	#N/A
TIGD6	81789	14767.4	4393.89	6187.2	4481.8	0.000409971	0.0237951	Y		0.0310467	0.50427	0.471751	HGNC:18332	TIGD6	DKFZp761E2110
ERICH5	203111	12984.9	3053.41	3767.4	5577.67	0.00042909	0.0243538	Y		0.975399	0.998672	0.93427	HGNC:26823	ERICH5	FLJ39553
ABCB1	5243	14746.4	5434.68	4699.6	5012.95	0.000439691	0.0245675	Y		0.43356	0.941648	0.880924	HGNC:40	ABCB1	P-gp, CD243, GP170, ABC20
AKAP8L	26993	12457.4	5248.93	3686.1	3344.92	0.00044271	0.0245675	Y		0.116344	0.768068	0.718537	HGNC:29857	AKAP8L	NAKAP95, HAP95
C1GALT1C1L	728819	14755.3	3462.2	6355.3	4951.8	0.000444346	0.0245675	Y		0.660677	0.973537	0.910756	HGNC:51617	C1GALT1C1L	#N/A
NSMCE2	286053	13606.7	6064.79	3442.1	3896.84	0.000435588	0.0245675	Y		0.199149	0.852494	0.797518	HGNC:26513	NSMCE2	FLJ32440, MMS21, NSE2, ZMIZ7
HOXA2	3199	12417.8	3800.5	3665.7	5116.69	0.000465069	0.0251752	Y		0.620541	0.97053	0.907943	HGNC:5103	HOXA2	#N/A
RALY	22913	11832.2	5564.27	2746	2173.76	0.000459469	0.0251752	Y		0.737991	0.982217	0.918877	HGNC:15921	RALY	P542, HNRPCL2
C7ORF13	129790	13171.1	5601.8	3521	4346.45	0.000483585	0.0253489	Y		0.0477576	0.592468	0.554261	#N/A	#N/A	#N/A
FUNDC2	65991	11658.6	4763.05	3330.6	3897.31	0.000488122	0.0253489	Y		0.664221	0.973537	0.910756	HGNC:24925	FUNDC2	HCBP6, DC44
LRP11	84918	13964.7	5440.1	4446.4	4439.99	0.000481372	0.0253489	Y		0.665558	0.974285	0.911456	HGNC:16936	LRP11	bA350J20.3, MANSC3
SCNM1	79005	15240.6	5669.94	5687.4	4017.34	0.000484525	0.0253489	Y		0.929824	0.994104	0.929997	HGNC:23136	SCNM1	MGC3180
TMEM184A	202915	12130.2	2904.1	4049.2	4924.64	0.000480257	0.0253489	Y		0.00698449	0.283883	0.265576	HGNC:28797	TMEM184A	MGC9712, SDMG1
FKBP9	11328	13683.1	5961.4	3807.5	3871.41	0.000490468	0.025368	Y		0.806611	0.986393	0.922783	HGNC:3725	FKBP9	FKBP60, FKBP63
TCFL5	10732	11546.3	4128.45	3256.4	4599.97	0.000502439	0.0258828	Y		0.149238	0.809641	0.757429	HGNC:11646	TCFL5	Figlb, E2BP-1, CHA, bHLHe82
RRBP1	6238	15771.8	5171.03	6893.6	4037.76	0.000507031	0.0259112	Y		0.525887	0.95611	0.894453	HGNC:10448	RRBP1	ES/130, hES
ACOT8	10005	12228.7	4953.54	3299.2	4532.56	0.000539696	0.0266258	Y		0.579688	0.962912	0.900817	HGNC:15919	ACOT8	hACTE-III, hTE, PTE-2, NAP1
TLDC2	140711	10621.5	3430.73	3813.4	3791.2	0.000535843	0.0266258	Y		0.645338	0.973537	0.910756	HGNC:16112	TLDC2	dJ132F21.2
FAM3A	60343	11861.6	4596.95	3355.7	4455.94	0.000537538	0.0266258	Y		0.207906	0.857297	0.802012	HGNC:13749	FAM3A	DXS560S, 2-19, XAP-7
ATRN	8455	13639.9	4010.23	6049.2	4089.94	0.000549924	0.0267949	Y		0.766934	0.985003	0.921483	HGNC:885	ATRN	DPPT-L, MGCA
HAUS5	23354	11586.6	4018.7	4215.6	3842.18	0.000549527	0.0267949	Y		0.349701	0.916009	0.856938	HGNC:29130	HAUS5	dgt5
PIGM	93183	11622.5	3513.36	5026.7	3548.84	0.00056688	0.0272337	Y		0.192904	0.849432	0.794654	HGNC:18858	PIGM	GPI-MT-I
TRPC4AP	26133	11765.5	2705.02	3407.2	5240.36	0.000565976	0.0272337	Y		0.266735	0.88072	0.823924	HGNC:16181	TRPC4AP	DKFZP727M231, DKFZp586C1223, dJ756N5.2, TRRP4AP, PPP1R158
CDK5RAP1	51654	12858.2	4126.83	3902.3	5293.08	0.000577383	0.0276095	Y		0.685036	0.975276	0.912383	HGNC:15880	CDK5RAP1	CGI-05, HSPC167, C42
LINC-PINT	378805	12546.1	5627.94	3425.8	3636.19	0.000592024	0.0281257	Y		0.470223	0.945336	0.884374	HGNC:26885	LINC-PINT	FLJ43663, PINT, LincRNA-Pint
TBRG4	9238	11979.3	5917.44	2604.3	3174.75	0.000609341	0.0286303	Y		0.471381	0.945697	0.884712	HGNC:17443	TBRG4	Cpr2, KIAA0948, H_TD2522F11.8, FASTKD4
LFNG	3955	11025.7	5400.03	2375.5	3339.17	0.000620775	0.0289362	Y		0.994708	0.999192	0.934757	HGNC:6560	LFNG	SCDO3
ZNF252P-AS1	286103	11153.6	4696.51	3538.9	3171.88	0.000628952	0.0290202	Y		0.659795	0.973537	0.910756	HGNC:27821	ZNF252P-AS1	#N/A
AIP	9049	11786.2	5593.41	2983.1	3001.41	0.000644253	0.029201	Y		0.0520128	0.610007	0.570669	HGNC:358	AIP	XAP2, ARA9, FKBP16, FKBP37
PSMA7	5688	11546.3	5233.92	3154.2	3346.62	0.000640856	0.029201	Y		0.310872	0.903396	0.845138	HGNC:9536	PSMA7	XAPC7, C6, HSPC, RC6-1
GGT7	2686	11949.7	2886.92	3392.9	5443.31	0.000646743	0.0292106	Y		0.78986	0.985937	0.922357	HGNC:4259	GGT7	D20S101, dJ18C9.2
ANXA9	8416	10134.3	3568.25	3233	3919.26	0.000657049	0.029537	Y		0.0782919	0.681743	0.637779	HGNC:547	ANXA9	#N/A
RAB5IF	55969	11865.9	4358.85	3794.1	4435.72	0.000665982	0.029537	Y		0.190977	0.847176	0.792544	HGNC:15870	RAB5IF	PNAS-11, RIP5, RCAF1
ERGIC3	51614	11157.1	6332.74	1092.44	963.965	0.000670042	0.029537	Y		0.405881	0.933305	0.873118	HGNC:15927	ERGIC3	CGI-54, PRO0989, NY-BR-84, Erv46
PRELID3B	51012	11713.8	4966.14	3556	3664.66	0.000661443	0.029537	Y		0.194722	0.850619	0.795764	HGNC:15892	PRELID3B	dJ543J19.5
C7orf50	84310	14459	4470.72	4797.9	5840.14	0.000675927	0.029591	Y		0.764114	0.985003	0.921483	HGNC:22421	C7orf50	MGC11257, YCR016W
COLEC11	78989	10062.4	4564.18	2592.5	3372.23	0.000685335	0.0299008	Y		0.930759	0.994123	0.930014	HGNC:17213	COLEC11	MGC3279, CL-K1
ACTL10	170487	11053.9	4162.03	3281.3	4347.51	0.000699172	0.0299602	Y		0.997376	0.999385	0.934938	HGNC:16127	ACTL10	#N/A
KCTD7	154881	11122.5	3601.98	3850.1	4292.06	0.000703046	0.0299602	Y		0.258871	0.876925	0.820374	HGNC:21957	KCTD7	FLJ32069, EPM3, CLN14
OPCML	4978	13724.3	4761.42	5527.3	4173.56	0.000702829	0.0299602	Y		0.713562	0.978216	0.915134	HGNC:8143	OPCML	OPCM, OBCAM, IGLON1
SNHG6	641638	15621.9	5420.46	5434.8	5724.5	0.000696822	0.0299602	Y		0.260495	0.877754	0.82115	HGNC:32965	SNHG6	U87HG, HBII-276HG, NCRNA00058
ZC3H12B	340554	14842.8	5501.1	4169.3	6144.77	0.000698705	0.0299602	Y		0.497314	0.952352	0.890937	HGNC:17407	ZC3H12B	MCPIP2
ZNF623	9831	11861.1	2550.44	4031.8	5039.78	0.000699125	0.0299602	Y		0.597079	0.966015	0.903719	HGNC:29084	ZNF623	KIAA0628
COA5	493753	14688	6449.97	4597.1	3754.85	0.000716215	0.0302984	Y		0.757615	0.985003	0.921483	HGNC:33848	COA5	MGC52110, FLJ27524, Pet191
SNHG15	285958	13156.7	5410.22	2653.7	6073.7	0.000714436	0.0302984	Y		0.0769638	0.67854	0.634783	HGNC:27797	SNHG15	FLJ38860, MYO1GUT, Linc-Myo1g
RHEB	6009	13549.4	4493.38	4519.9	5337.9	0.00072043	0.0302984	Y		0.228398	0.870485	0.81435	HGNC:10011	RHEB	#N/A
GRB7	2886	13562.8	4491.63	5331	4560.84	0.000724413	0.0303169	Y		0.779383	0.985003	0.921483	HGNC:4567	GRB7	#N/A
PRPF40B	25766	11457.3	3651.97	3172.1	5178.19	0.00076132	0.0313497	Y		0.0612138	0.640408	0.59911	HGNC:25031	PRPF40B	HYPC
MAVS	57506	12005.1	4223.47	4976.3	3479.26	0.000780356	0.0318712	Y		0.471347	0.945697	0.884712	HGNC:29233	MAVS	VISA, KIAA1271, IPS-1, Cardif
ASPSCR1	79058	12610	3950.82	4717.3	4740.96	0.000805289	0.0320973	Y		0.179982	0.837212	0.783223	HGNC:13825	ASPSCR1	ASPS, ASPL, UBXD9, UBXN9, TUG
F8A1	8263	14166.3	4575.24	5996.1	4508.7	0.000799647	0.0320973	Y		0.0251299	0.467605	0.43745	HGNC:3547	F8A1	DXS522E
POLR2J	5439	13467	4937.96	4116	5423.54	0.00079484	0.0320973	Y		0.374636	0.923522	0.863967	HGNC:9197	POLR2J	RPB11, hRPB14, RPB11A, RPB11m, POLR2J1
RPL30	6156	14215.8	5819.34	3878.7	5672.72	0.000799944	0.0320973	Y		0.693614	0.976128	0.91318	HGNC:10333	RPL30	L30
WDR27	253769	10427.9	4528.16	3069.1	3492.35	0.000805743	0.0320973	Y		0.483346	0.949286	0.888069	HGNC:21248	WDR27	MGC43690
MAMSTR	284358	14396.5	4372.56	5344	5536.73	0.000811416	0.0321237	Y		0.698564	0.976128	0.91318	HGNC:26689	MAMSTR	MASTR, FLJ36070
C7orf26	79034	12695.5	4053.98	5617.3	3863.06	0.000848572	0.0332865	Y		0.370464	0.923161	0.863628	HGNC:21702	C7orf26	MGC2718
BORCS8-MEF2B	4207	11790.1	3331.76	4559.2	4542.62	0.000860689	0.0333262	Y		0.141643	0.802428	0.750681	HGNC:39979	BORCS8-MEF2B	#N/A
RRN3P1	730092	10892.3	3830.84	3680.9	4228.35	0.000859862	0.0333262	Y		0.245071	0.874328	0.817945	HGNC:30548	RRN3P1	#N/A
VOPP1	81552	12948	5262.05	4542.3	3905.77	0.000856462	0.0333262	Y		0.996555	0.999192	0.934757	HGNC:34518	VOPP1	ECop, GASP, FLJ20532, DKFZp564K0822, WBP1L2
DHRS12	79758	12214.4	6148.25	2944.7	2950.43	0.000875212	0.0336223	Y		0.588588	0.964435	0.902242	HGNC:25832	DHRS12	FLJ13639, SDR40C1
FOXD2-AS1	84793	12433.8	3924.39	4931.3	4459.86	0.000875479	0.0336223	Y		0.226305	0.869862	0.813767	HGNC:44256	FOXD2-AS1	MGC12982
SLC9A8	23315	10326	2851.23	3816	4175.57	0.000899089	0.0337848	Y		0.631417	0.971763	0.909097	HGNC:20728	SLC9A8	KIAA0939, NHE8
ZNF251	90987	13330.5	5435.12	4763.9	3882.37	0.000888324	0.0337848	Y		0.945633	0.995862	0.931641	HGNC:13045	ZNF251	#N/A
KAZN	23254	9203.9	3301.15	3671.4	2924.07	0.000925721	0.0346189	Y		0.815764	0.986766	0.923132	HGNC:29173	KAZN	KIAA1026, KAZRIN, FLJ43806
LZTS3	9762	11336.4	4583.3	3650	4075.84	0.000933081	0.0346919	Y		0.048615	0.594864	0.556503	HGNC:30139	LZTS3	ProSAPiP1, KIAA0552
RBM42	79171	12190.8	4319.2	4302.2	4594.5	0.00093233	0.0346919	Y		0.525626	0.95611	0.894453	HGNC:28117	RBM42	MGC10433
MMP24	10893	10604	4063.12	3492.5	3986.13	0.000937368	0.0347505	Y		0.340367	0.912637	0.853784	HGNC:7172	MMP24	MT5-MMP
TMEM170B	100113407	16206	3235.72	6165.5	6721.34	0.000942525	0.034841	Y		0.54655	0.959664	0.897777	HGNC:34244	TMEM170B	#N/A
SMYD5	10322	14296.4	4110.82	5734.5	5387.56	0.000953661	0.034955	Y		0.733106	0.981202	0.917927	HGNC:16258	SMYD5	RRG1, NN8-4AG, ZMYND23
ZNF570	148268	15317.1	4170.09	8079.2	4050.1	0.00096706	0.0353406	Y		0.378251	0.924199	0.8646	HGNC:26416	ZNF570	FLJ30791
NSFL1C	55968	15765.2	3676.94	7844.7	5061.9	0.000977537	0.035361	Y		0.925141	0.993327	0.92927	HGNC:15912	NSFL1C	dJ776F14.1, p47, UBXD10, UBX1, UBXN2C
ZNF785	146540	12696.5	3425.8	4575	5311.55	0.000972048	0.035361	Y		0.906017	0.992896	0.928866	HGNC:26496	ZNF785	FLJ32130
OSER1	51526	11745	4303.62	4046.2	4471.08	0.000999194	0.0358616	Y		0.396007	0.930831	0.870804	HGNC:16105	OSER1	dJ1183I21.1, HSPC207, Perit1, Osr1
SQLE	6713	12743.3	4693.67	4247.6	4979.08	0.000995487	0.0358616	Y		0.0631015	0.645361	0.603744	HGNC:11279	SQLE	#N/A
C20orf204	284739	14952.6	3226.91	5347.4	6472.44	0.00100483	0.0359027	Y		0.473539	0.945991	0.884987	HGNC:27655	C20orf204	DKFZp434G015, FLJ27267
PIGU	128869	13138.1	5496.37	3957.6	4945.96	0.00100773	0.0359061	Y		0.294167	0.89578	0.838014	HGNC:15791	PIGU	bA346K17.2, GAB1
RBBP8NL	140893	13673.8	6416.46	3602.2	4801.04	0.00101381	0.0360229	Y		0.488023	0.951243	0.8899	HGNC:16144	RBBP8NL	dJ908M14.3
FGF7P3	654466	14331.9	5110.23	4383.1	6147.44	0.00102377	0.0360769	Y		0.384782	0.92634	0.866603	HGNC:26671	FGF7P3	KGFLP2
CLDN4	1364	10608.3	4200.99	3853.9	3428.19	0.0010268	0.0360846	Y		0.809454	0.986766	0.923132	HGNC:2046	CLDN4	CPE-R, WBSCR8, hCPE-R
CPNE6	9362	14155.3	3556.9	7618.4	3929.29	0.00106562	0.0369425	Y		0.436285	0.941648	0.880924	HGNC:2319	CPNE6	#N/A
IMMP2L	83943	12567.2	6158.31	3017.3	4529.01	0.00108244	0.0374246	Y		0.107845	0.756876	0.708067	HGNC:14598	IMMP2L	IMP2
BCL2L1	598	11870.6	6678.9	2121.9	2418.14	0.00109948	0.0375492	Y		0.853996	0.988916	0.925143	HGNC:992	BCL2L1	BCLX, BCL2L, Bcl-X, bcl-xL, bcl-xS, PPP1R52
CDK19	23097	11854.6	3503.32	5803.3	3472.12	0.00109834	0.0375492	Y		0.760708	0.985003	0.921483	HGNC:19338	CDK19	KIAA1028, bA346C16.3
OTULIN	90268	14989	2550	7298.7	5249.88	0.00110207	0.0375492	Y		0.802282	0.986036	0.922449	HGNC:25118	OTULIN	FLJ34884
LINC01003	100128822	12478.7	4819.7	3796.4	5179.5	0.0011047	0.0375492	Y		0.620459	0.970488	0.907904	HGNC:48957	LINC01003	#N/A
ZNF862	643641	10277.7	3561.42	4450.2	3116.62	0.001094	0.0375492	Y		0.0819802	0.691102	0.646535	HGNC:34519	ZNF862	#N/A
CCDC92	80212	11111.3	3065.88	3768.7	4905.27	0.00111303	0.0375641	Y		0.732943	0.981202	0.917927	HGNC:29563	CCDC92	FLJ22471
HIST1H2AE	3012	15009.6	3835.16	6832.1	5317.48	0.00111576	0.0375641	Y		0.177009	0.835827	0.781927	HGNC:4724	H2AC8	H2A/a, H2A.1
TH	7054	14229.8	3371.45	7298.8	4450.35	0.00111442	0.0375641	Y		0.703382	0.976567	0.91359	HGNC:11782	TH	DYT5b
SHROOM4	57477	13443.3	3672.73	4775.1	5780.16	0.00111915	0.0375795	Y		0.564713	0.96195	0.899916	HGNC:29215	SHROOM4	KIAA1202
MTMR11	10903	13965.8	4661.66	4835.1	5764.88	0.0011384	0.0381261	Y		0.198053	0.85211	0.797159	HGNC:24307	MTMR11	CRA
ZNF707	286075	13254.5	5787.22	4758.4	3239.74	0.00116927	0.0389613	Y		0.518474	0.954843	0.893268	HGNC:27815	ZNF707	#N/A
ADRM1	11047	12539.3	5292.96	4369.3	3987.55	0.00118637	0.0393221	Y		0.806353	0.986338	0.922732	HGNC:15759	ADRM1	GP110, Rpn13, ARM1
UCKL1	54963	10454.6	4729.45	3120.7	3632.96	0.00119395	0.0394713	Y		0.576359	0.961968	0.899933	HGNC:15938	UCKL1	FLJ20517
RPL37	6167	15462.4	5384.98	6683.4	4821.14	0.00121968	0.0400125	Y		0.579488	0.962912	0.900817	HGNC:10347	RPL37	L37
ZNF696	79943	12636.1	4020.4	4878.5	4925.24	0.00122479	0.0400777	Y		0.762752	0.985003	0.921483	HGNC:25872	ZNF696	FLJ14129
LOC150776	150776	11281.8	5070.27	3023.6	4577.02	0.00126522	0.0406744	Y		0.0705017	0.665746	0.622814	HGNC:24761	SMPD4BP	#N/A
SLC2A4RG	56731	14180.8	5102.65	5690.3	4834.86	0.00126104	0.0406744	Y		0.937003	0.994385	0.93026	HGNC:15930	SLC2A4RG	GEF, HDBP1, Si-1-2, Si-1-2-19
ISM1	140862	13960.6	4479.53	6599.1	4136.8	0.0012725	0.040754	Y		0.396397	0.930959	0.870924	HGNC:16213	ISM1	bA149I18.1
SLC6A6	6533	12197.3	3276.64	4763.8	5014.09	0.00127723	0.040754	Y		0.871971	0.990255	0.926396	HGNC:11052	SLC6A6	TAUT
JARID2	3720	11140	2269.58	4919.2	4317.2	0.00129881	0.0411355	Y		0.687086	0.976039	0.913097	HGNC:6196	JARID2	#N/A
TAF10	6881	14337.4	4074.99	7116.7	4397.03	0.00129706	0.0411355	Y		0.582569	0.963394	0.901267	HGNC:11543	TAF10	TAFII30
ASPHD1	253982	12171.6	4379.21	4238.4	4920.82	0.0013135	0.0414984	Y		0.0555222	0.62163	0.581543	HGNC:27380	ASPHD1	#N/A
ACOT2	10965	11143.5	5793.11	2890	2423.25	0.00131854	0.0415554	Y		0.110574	0.760724	0.711666	HGNC:18431	ACOT2	Mte1, ZAP128
FDX1L	112812	11322.4	4008.48	4087.1	4492.52	0.00133663	0.041664	Y		0.518372	0.954843	0.893268	HGNC:30546	FDX2	MGC19604
OLMALINC	90271	13573.4	6549.11	4271.7	3132.23	0.00138982	0.0425472	Y		0.0271263	0.479127	0.448229	HGNC:28060	OLMALINC	bA34D15.5, FLJ12974, HI-LNC80
WDR35	57539	11341	4918.37	2933	5048.63	0.0013963	0.0426439	Y		0.364219	0.920992	0.8616	HGNC:29250	WDR35	MGC33196, KIAA1336, IFT121, IFTA1, FAP118
AMACR	23600	14642.7	4519.15	5838.1	5761.74	0.00141949	0.0430392	Y		0.391726	0.930275	0.870284	HGNC:451	AMACR	RACE, P504S
NFS1	9054	13315.5	4355.5	4328.4	6011.22	0.00142266	0.0430392	Y		0.768022	0.985003	0.921483	HGNC:15910	NFS1	NifS, IscS
ABCC10	89845	9478.2	2849.44	3844.1	3717.79	0.00143789	0.0430547	Y		0.723774	0.979489	0.916324	HGNC:52	ABCC10	EST182763, MRP7, SIMRP7
ARHGAP33	115703	14019.6	4146.34	4785.9	6322.07	0.00144853	0.0430547	Y		0.347125	0.915267	0.856244	HGNC:23085	ARHGAP33	FLJ39019, TCGAP
PBX1	5087	11504.7	6284	2645.3	2867.7	0.00144866	0.0430547	Y		0.52471	0.95611	0.894453	HGNC:8632	PBX1	#N/A
SLC25A26	115286	11076.5	4950.29	3346	4158.67	0.00142919	0.0430547	Y		0.0910777	0.714024	0.667979	HGNC:20661	SLC25A26	#N/A
SPIN2B	474343	9659	5284.64	2140.4	2831.25	0.00145003	0.0430547	Y		0.815191	0.986766	0.923132	HGNC:33147	SPIN2B	SPIN-2, TDRD26
EOLA1	91966	12184.8	5383.76	3775.3	4556.67	0.00145822	0.0430983	Y		0.167763	0.829388	0.775903	HGNC:28089	EOLA1	#N/A
CABLES2	81928	12241.7	3734.38	5790.4	3958.08	0.0014765	0.0434678	Y		0.35994	0.92011	0.860775	HGNC:16143	CABLES2	dJ908M14.2, ik3-2
CDK10	8558	13399.3	2481.56	4629.8	6270.61	0.00150373	0.043639	Y		0.279874	0.890361	0.832944	HGNC:1770	CDK10	PISSLRE
LSP1P4	654342	12037.5	6785.56	2503.5	3219.03	0.00150357	0.043639	Y		0.155399	0.818985	0.76617	HGNC:53915	LSP1P4	#N/A
GMPR2	51292	14898.6	2374.67	9724.9	3561.77	0.00155114	0.0443461	Y		0.433172	0.941648	0.880924	HGNC:4377	GMPR2	#N/A
PDK4	5166	11554.4	5234.88	3283.3	4653.44	0.00154848	0.0443461	Y		0.289416	0.895059	0.837339	HGNC:8812	PDK4	#N/A
PEX16	9409	14104.3	6128.94	4879.6	4732.11	0.00154746	0.0443461	Y		0.708666	0.977374	0.914346	HGNC:8857	PEX16	#N/A
MCF2L	23263	14098.8	5931.01	4550.5	5539.69	0.00157601	0.0445278	Y		0.80304	0.986036	0.922449	HGNC:14576	MCF2L	KIAA0362, DBS, OST, ARHGEF14
H2AFJ	55766	11175.9	6641.65	1921.7	3233.07	0.00161629	0.0454021	Y		0.574968	0.961968	0.899933	HGNC:14456	H2AJ	FLJ10903, MGC921
ANKEF1	63926	13835.7	4235.61	7327.1	3553.77	0.00162653	0.0454113	Y		0.337036	0.91231	0.853477	HGNC:15803	ANKEF1	FLJ21669, dJ839B4.6
CMC4	100272147	10285.8	4120.6	4362.6	2688.24	0.00163204	0.0454113	Y		0.761505	0.985003	0.921483	HGNC:35428	CMC4	P8MTCP1, p8
TMEM248	55069	13896.7	4807.25	5440.8	5381.23	0.0016468	0.0456233	Y		0.280864	0.890403	0.832983	HGNC:25476	TMEM248	FLJ10099, FLJ13090
CDR2	1039	14164.9	2870.45	6659.8	5362.61	0.00164384	0.0456233	Y		0.180901	0.837721	0.783699	HGNC:1799	CDR2	CDR62, Yo
PRLR	5618	14442.5	7189.32	4379.3	3951.34	0.00167264	0.0459422	Y		0.125353	0.783084	0.732585	HGNC:9446	PRLR	#N/A
LPIN3	64900	11765.5	3161.94	4479.5	5143.81	0.00169624	0.0464909	Y		0.714319	0.978216	0.915134	HGNC:14451	LPIN3	SMP2
ACVR1B	91	12440.2	4559.34	4327.4	5254.65	0.00173143	0.0471532	Y		0.34521	0.914068	0.855122	HGNC:172	ACVR1B	ALK4, SKR2, ActRIB
STAU1	6780	13126.6	2886.88	5169.9	5755.64	0.00173766	0.0471772	Y		0.340395	0.912637	0.853784	HGNC:11370	STAU1	PPP1R150
LINC00174	285908	12549.4	6038.91	3307.3	5140.36	0.00175405	0.047467	Y		0.153032	0.815224	0.762653	HGNC:27788	LINC00174	#N/A
GTF2IRD1	9569	12161.1	5391.12	3911.6	4604.77	0.00177429	0.0478129	Y		0.353705	0.91765	0.858473	HGNC:4661	GTF2IRD1	MusTRD1, RBAP2, GTF3, WBSCR12, BEN, Cream1
FOXP4	116113	10152.6	4328.23	3404.6	3905.69	0.00181609	0.0485315	Y		0.376659	0.923899	0.864319	HGNC:20842	FOXP4	FLJ40908
DLGAP4	22839	13379.7	3959.19	5431.5	5488.04	0.00182183	0.0485836	Y		0.670589	0.974422	0.911584	HGNC:24476	DLGAP4	DAP4, KIAA0964, SAPAP4
TUFT1	7286	11242.1	5346.08	3379.6	4097.22	0.00183303	0.0486799	Y		0.899866	0.992259	0.928271	HGNC:12422	TUFT1	#N/A
SMAP1	60682	11523.3	6071.15	3050.1	3634.56	0.00184682	0.0488439	Y		0.323891	0.904816	0.846467	HGNC:19651	SMAP1	FLJ13159, SMAP-1
DHX35	60625	11493.8	2842.1	4147.9	5343.83	0.00187421	0.0490063	Y		0.741956	0.983493	0.92007	HGNC:15861	DHX35	FLJ22759, KAIA0875
TAF4	6874	13008.9	5290.68	4260.7	5456.58	0.00187588	0.0490063	Y		0.261003	0.877754	0.82115	HGNC:11537	TAF4	TAFII130, TAFII135
PRR15	222171	12033.1	5908.53	3641.1	3977.88	0.00188044	0.0490255	Y		0.964452	0.996582	0.932315	HGNC:22310	PRR15	#N/A
MYLPF	29895	14622.3	2627.24	5528.4	6721.91	0.00190517	0.0493693	Y		0.657704	0.973537	0.910756	HGNC:29824	MYLPF	MRLC2, HUMMLC2B, MYL11
KLHDC9	126823	10729.9	5114.7	3445	3534	0.00192003	0.0496338	Y		0.285697	0.893601	0.835975	HGNC:28489	KLHDC9	KARCA1
NUPL2	11097	13559.9	6329.3	4342.4	4786.32	0.00192312	0.0496338	Y		0.96273	0.996582	0.932315	HGNC:17010	NUP42	NLP_1, CG1, hCG1, H_RG271G13.9
RRAGA	10670	15658.8	5691.65	6030.4	6163.79	0.00193486	0.0497946	Y		0.340669	0.912637	0.853784	HGNC:16963	RRAGA	RAGA, FIP-1
FGF13	2258	12596.2	4675.66	3345.89	5955.64	0.00194597	0.0499223	Y		0.44963	0.942449	0.881673	HGNC:3670	FGF13	FHF2, FGF2, FLJ30672

## Sheet: altered
		High expression group (n=10)		Low expression group (n=10)		t.test				Altered
Hugo_Symbol	Entrez_Gene_Id	Average # of CNVs	SD	Average # of CNVs	SD	pvalue	p.adjust.qvalue	HE_increase		p_value	p_value_BH	p_value_qvalue	Approved.symbol	Approved.name	Alias.symbols
LOC148709	148709	11714	2496.42	779.111	841.301	3.96794e-08	0.00023033	Y		0.996262	0.99925	0.99925	ACTG1P25	actin gamma 1 pseudogene 25	AGPG
SYS1	90196	12010.9	2832.52	2086.7	2741.48	2.64515e-07	0.000848238	Y		0.284229	0.970671	0.970671	SYS1	SYS1 golgi trafficking protein	dJ453C12.4
RBM23	55147	13627.2	2167.18	6047.7	2291.44	5.15426e-07	0.0011019	Y		0.0777096	0.627675	0.627675	RBM23	RNA binding motif protein 23	FLJ10482, CAPERbeta
CTNNBL1	56259	13508.7	3793.52	2038.4	2505.04	6.83383e-07	0.00111837	Y		0.464164	0.99925	0.99925	CTNNBL1	catenin beta like 1	FLJ21108, P14L, P14, NAP, NYD-SP19
NOL4L	140688	10816.8	3115.05	1884.6	2023.93	1.32953e-06	0.00133303	Y		0.422178	0.99925	0.99925	NOL4L	nucleolar protein 4 like	dJ1184F4.2, DKFZP566G1424, dJ1184F4.4
GID8	54994	12660	3343.81	2675.5	2856.98	1.27235e-06	0.00133303	Y		0.131685	0.760222	0.760222	GID8	GID complex subunit 8 homolog	FLJ20602, bA305P22.1, TWA1
CAPS	828	14892.8	4412.61	2347.6	2412.92	1.65826e-06	0.00133303	Y		0.375986	0.99925	0.99925	CAPS	calcyphosine	CAPS1, MGC126562
COX19	90639	11404.7	3094.29	2564	2420.33	1.72064e-06	0.00133303	Y		0.163364	0.818607	0.818607	COX19	cytochrome c oxidase assembly factor COX19	MGC104475
GLYR1	84656	14564.1	3143.45	2223	4349.95	1.62424e-06	0.00133303	Y		0.97629	0.99925	0.99925	GLYR1	glyoxylate reductase 1 homolog	BM045, HIBDL, NP60, N-PAC
LIN7B	64130	13353.2	3097.75	2736	3652.86	1.7667e-06	0.00133303	Y		0.996466	0.99925	0.99925	LIN7B	lin-7 homolog B, crumbs cell polarity complex component	MALS-2, LIN-7B, VELI2
PCIF1	63935	12478.2	3843.45	2337.8	2601.42	3.74189e-06	0.0024703	Y		0.220286	0.917541	0.917541	PCIF1	phosphorylated CTD interacting factor 1	bA465L10.1, PPP1R121, CAPAM
RTF2	51507	12482.4	4065.35	1504.6	1588.65	4.72277e-06	0.0027536	Y		0.163226	0.818607	0.818607	RTF2	replication termination factor 2	HSPC164, CDAO5
DDX27	55661	13247.3	4119.35	1205	680.079	5.30606e-06	0.00283589	Y		0.107059	0.705667	0.705667	DDX27	DEAD-box helicase 27	dJ686N3.1, DRS1
TP53TG1	11257	14907.9	3765.38	3857.1	3970.33	5.22701e-06	0.00283589	Y		0.995937	0.99925	0.99925	TP53TG1	TP53 target 1	H_RG012D21.9, LINC00096
SMIM29	221491	11754	4019.33	1092.6	1027.52	9.22794e-06	0.0036835	Y		0.058106	0.554077	0.554077	SMIM29	small integral membrane protein 29	LBH, MGC57858
DNASE1	1773	13102.2	4545.23	1630.11	1779.23	8.78742e-06	0.0036835	Y		0.670688	0.99925	0.99925	DNASE1	deoxyribonuclease 1	#N/A
KIF3B	9371	10775.4	2847.22	2908.1	2887.22	8.5591e-06	0.0036835	Y		0.302601	0.985317	0.985317	KIF3B	kinesin family member 3B	KIAA0359, FLA8, KLP-11
MEST	4232	13566.5	4713.18	2077.6	3156.79	9.47648e-06	0.0036835	Y		0.605473	0.99925	0.99925	MEST	mesoderm specific transcript	PEG1
CCZ1P-OR7E38P	389538	14281.9	4284.77	3065.6	3799.32	8.09693e-06	0.0036835	Y		0.995937	0.99925	0.99925	#N/A	#N/A	#N/A
PPDPF	79144	13697.6	2672.76	4010.9	3949.76	8.91391e-06	0.0036835	Y		0.128544	0.755107	0.755107	PPDPF	pancreatic progenitor cell differentiation and proliferation factor	dJ697K14.9, exdpf
UFSP1	402682	15410.4	4682.95	3788.3	3281.67	8.06743e-06	0.0036835	Y		0.995672	0.99925	0.99925	UFSP1	UFM1 specific peptidase 1 (inactive)	UFSP
RNF114	55905	12460.8	2940.79	3537.6	3615	1.19821e-05	0.00400099	Y		0.0601692	0.560235	0.560235	RNF114	ring finger protein 114	PSORS12
SPIRE2	84501	10966.6	3011.72	2843.9	3064.08	1.17912e-05	0.00400099	Y		0.622792	0.99925	0.99925	SPIRE2	spire type actin nucleation factor 2	spir-2, KIAA1832
AAR2	25980	12890.1	3497.32	3527.9	3653.25	1.53365e-05	0.00468385	Y		0.94512	0.99925	0.99925	AAR2	AAR2 splicing factor	bA234K24.2
GET4	51608	12709.3	4692.66	1896.7	2242.41	1.84903e-05	0.00521865	Y		0.994529	0.99925	0.99925	GET4	guided entry of tail-anchored proteins factor 4	CGI-20, H_NH1244M04.5, CEE, TRC35
SNHG11	128439	12185.1	4355.43	2161.5	2977.43	1.8715e-05	0.00521865	Y		0.787667	0.99925	0.99925	SNHG11	small nucleolar RNA host gene 11	LINC00101
POFUT1	23509	12275.2	3494.62	2434.6	4115.42	2.02942e-05	0.00541102	Y		0.610167	0.99925	0.99925	POFUT1	protein O-fucosyltransferase 1	O-FUT, O-Fuc-T, KIAA0180, FUT12
ASXL1	171023	9745	2929.79	2362.5	2895.5	2.24348e-05	0.00569937	Y		0.0680774	0.594958	0.594958	ASXL1	ASXL transcriptional regulator 1	KIAA0978
PITPNA	5306	14605.2	3159.25	7534	1757.36	2.31048e-05	0.00569937	Y		0.995537	0.99925	0.99925	PITPNA	phosphatidylinositol transfer protein alpha	VIB1A
FITM2	128486	10076.7	3172.37	2686.9	2624.78	2.51152e-05	0.00596583	Y		0.608524	0.99925	0.99925	FITM2	fat storage inducing transmembrane protein 2	dJ881L22.2, FIT2
ATP5F1E	514	11821.6	4488.32	1403.8	1275.53	2.75599e-05	0.00608395	Y		0.0573139	0.551202	0.551202	ATP5F1E	ATP synthase F1 subunit epsilon	#N/A
NELFCD	51497	13607.7	4869.27	2809.1	3375.8	2.88777e-05	0.00608395	Y		0.0118536	0.291984	0.291984	NELFCD	negative elongation factor complex member C/D	HSPC130, TH1, NELF-C, NELF-D
DIDO1	11083	7938.5	2903.72	1530.3	1249.4	3.07572e-05	0.00626229	Y		0.109503	0.713039	0.713039	DIDO1	death inducer-obliterator 1	DIO1, dJ885L7.8, FLJ11265, KIAA0333, DIO-1, BYE1
MED30	90390	13437.7	4978.39	2557.4	3129.24	3.06066e-05	0.00626229	Y		0.913478	0.99925	0.99925	MED30	mediator complex subunit 30	TRAP25
ZSWIM3	140831	10522.2	3278.72	2246.5	3484.93	3.44506e-05	0.00659553	Y		0.213693	0.911668	0.911668	ZSWIM3	zinc finger SWIM-type containing 3	dJ337O18.7, PPP1R174
OPN3	23596	13588.6	3433.3	5796.9	2869.7	3.51029e-05	0.00662158	Y		0.404074	0.99925	0.99925	OPN3	opsin 3	ERO, NMO-1, encephalopsin, PPP1R116
ATP9A	10079	12381.7	4465.5	2733	3162.01	3.9778e-05	0.00704242	Y		0.257931	0.95183	0.95183	ATP9A	ATPase phospholipid transporting 9A (putative)	KIAA0611, ATPIIA
ZSWIM1	90204	10974.7	3324.16	3404.4	2885.38	3.88363e-05	0.00704242	Y		0.430377	0.99925	0.99925	ZSWIM1	zinc finger SWIM-type containing 1	dJ337O18.5
SLC25A42	284439	12816.3	3064.6	3968.8	4058.58	4.10759e-05	0.00712005	Y		0.787516	0.99925	0.99925	SLC25A42	solute carrier family 25 member 42	MGC26694
AHSA2P	130872	10957.5	3792.03	2970.5	2151.89	4.34345e-05	0.00717924	Y		0.612581	0.99925	0.99925	AHSA2P	activator of HSP90 ATPase homolog 2, pseudogene	DKFZp564C236, Hch1, AHA1
PRPF6	24148	12742.4	4381.61	2634.6	4042.28	4.36562e-05	0.00717924	Y		0.0375114	0.47074	0.47074	PRPF6	pre-mRNA processing factor 6	TOM, bB152O15.1, ANT-1, U5-102K, Prp6, hPrp6, SNRNP102, RP60
PMS2P3	5387	9942.3	3561.01	2228.7	2711.77	4.49739e-05	0.00730233	Y		0.995842	0.99925	0.99925	PMS2P3	PMS1 homolog 2, mismatch repair system component pseudogene 3	PMS5, PMSR3
LAGE3	8270	12154.3	4876.14	1671.9	1686.75	4.66509e-05	0.00733352	Y		0.948191	0.99925	0.99925	LAGE3	L antigen family member 3	ITBA2, CVG5, DXS9951E, DXS9879E, ESO3, Pcc1
POLR2J4	84820	11789.8	4550.08	2054.3	3322.26	4.68812e-05	0.00733352	Y		0.0104765	0.277126	0.277126	POLR2J4	RNA polymerase II subunit J4, pseudogene	MGC13098
TP53I13	90313	12007.9	2679.47	3258.6	4157.55	4.67523e-05	0.00733352	Y		0.849886	0.99925	0.99925	TP53I13	tumor protein p53 inducible protein 13	DSCP1
ZP3	7784	14096	5309.91	3193.7	3039.88	5.64311e-05	0.00822551	Y		0.590033	0.99925	0.99925	ZP3	zona pellucida glycoprotein 3	ZP3-424, ZP3-372, ZPC
CENPJ	55835	10752.3	3171.94	3050.3	3412.4	5.78249e-05	0.00826107	Y		0.352811	0.99925	0.99925	CENPJ	centromere protein J	CPAP, BM032, LAP, LIP1, Sas-4, SASS4, SCKL4
CHMP4B	128866	10847	4566.65	1263.7	1573.53	5.79631e-05	0.00826107	Y		0.445293	0.99925	0.99925	CHMP4B	charged multivesicular body protein 4B	dJ553F4.4, Shax1, SNF7-2, VPS32B
TIMM17B	10245	11195.7	3559.76	3378.8	3102.92	5.94339e-05	0.00832216	Y		0.99537	0.99925	0.99925	TIMM17B	translocase of inner mitochondrial membrane 17B	DXS9822, JM3
PDX1	3651	10581	2774.1	3693.3	3147.05	6.44865e-05	0.00861638	Y		0.416373	0.99925	0.99925	PDX1	pancreatic and duodenal homeobox 1	IDX-1, STF-1, PDX-1, MODY4
WDTC1	23038	13469.1	5117.75	2963.4	3462.74	6.42972e-05	0.00861638	Y		0.855761	0.99925	0.99925	WDTC1	WD and tetratricopeptide repeats 1	KIAA1037, ADP, DCAF9
CAPN10	11132	10178.5	3417.57	3047.7	2616.54	6.85618e-05	0.00906646	Y		0.858805	0.99925	0.99925	CAPN10	calpain 10	#N/A
CCDC22	28952	11263.2	3831.96	2779.9	3638.4	7.92733e-05	0.00996906	Y		0.0347884	0.455815	0.455815	CCDC22	coiled-coil domain containing 22	JM1
TPD52L2	7165	14268.6	3619.45	3889.6	5159.14	8.40195e-05	0.0103627	Y		0.20665	0.901252	0.901252	TPD52L2	TPD52 like 2	D54, hD54, TPD54
TBC1D25	4943	11413.5	3606.41	3494.8	3414.48	8.5502e-05	0.0104451	Y		0.105094	0.701107	0.701107	TBC1D25	TBC1 domain family member 25	#N/A
ZMYND8	23613	12964.9	5600.2	1382.6	849.335	9.47107e-05	0.010847	Y		0.141694	0.770182	0.770182	ZMYND8	zinc finger MYND-type containing 8	RACK7
CCDC115	84317	14359.3	5092.75	3448.8	4751.29	0.000104049	0.0113469	Y		0.419766	0.99925	0.99925	CCDC115	coiled-coil domain containing 115	MGC12981, FLJ30131, ccp1
GUSBP1	728411	9687.3	3555.75	2481.9	2883.15	0.000109913	0.0117489	Y		0.0908399	0.660222	0.660222	GUSBP1	GUSB pseudogene 1	#N/A
TPPP3	51673	10453.8	4556.04	1423.5	1132.77	0.000113167	0.0118984	Y		0.293377	0.977924	0.977924	TPPP3	tubulin polymerization promoting protein family member 3	CGI-38, p25gamma, p20
DNMT3A	1788	12938.2	3749.46	3443.6	4768.24	0.000120692	0.012385	Y		0.111182	0.71735	0.71735	DNMT3A	DNA methyltransferase 3 alpha	#N/A
LY75	4065	10968.5	2528.32	3490.1	3918.06	0.000127573	0.0127331	Y		0.480525	0.99925	0.99925	LY75	lymphocyte antigen 75	DEC-205, CLEC13B, CD205
VPS41	27072	13987.3	5196.41	4027.1	3448.97	0.000126663	0.0127331	Y		0.170957	0.8328	0.8328	VPS41	VPS41 subunit of HOPS complex	HVSP41
PIGT	51604	11131	4562.13	2513.9	2651.08	0.000129716	0.012799	Y		0.296489	0.980311	0.980311	PIGT	phosphatidylinositol glycan anchor biosynthesis class T	#N/A
YAE1D1	57002	12246.8	4662.29	3404.6	2925.94	0.000131979	0.012825	Y		0.538309	0.99925	0.99925	YAE1	YAE1 maturation factor of ABCE1	GK003, CIAB2
ACTR5	79913	13173.4	4486.36	3732.7	4293.23	0.00014172	0.013269	Y		0.562461	0.99925	0.99925	ACTR5	actin related protein 5	FLJ12785, Arp5, INO80M
PDRG1	81572	11196.3	5121.42	1483	1730.4	0.000140536	0.013269	Y		0.982808	0.99925	0.99925	PDRG1	p53 and DNA damage regulated 1	dJ310O13.3
SULT2B1	6820	8984.3	3936.35	1331.7	744.597	0.000145355	0.0134336	Y		0.860758	0.99925	0.99925	SULT2B1	sulfotransferase family 2B member 1	HSST2
PLA2R1	22925	13454.3	4541.51	4175.4	4172.93	0.000160245	0.0142803	Y		0.00178474	0.127665	0.127665	#N/A	#N/A	#N/A
DYNLRB1	83658	11961.2	5246.21	2379.5	2729.29	0.000171966	0.0150056	Y		0.437018	0.99925	0.99925	DYNLRB1	dynein light chain roadblock-type 1	DNLC2A, ROBLD1
MOSPD3	64598	13888.6	3132.28	3417.8	5731.39	0.000173462	0.0150338	Y		0.803458	0.99925	0.99925	MOSPD3	motile sperm domain containing 3	CDS3, NET30
SPATA2	9825	12447.5	4000.22	3323.6	4606.73	0.000176004	0.0151518	Y		0.706382	0.99925	0.99925	SPATA2	spermatogenesis associated 2	KIAA0757, PD1, tamo, PPP1R145
KMT2E-AS1	100216545	12466.7	4936.53	3103.6	3801.82	0.000187628	0.0158337	Y		0.995937	0.99925	0.99925	KMT2E-AS1	KMT2E antisense RNA 1	LOC100216545
CAB39L	81617	12393.9	6148.38	947.4	1473.72	0.000189374	0.0158766	Y		0.407074	0.99925	0.99925	CAB39L	calcium binding protein 39 like	bA103J18.3, FLJ12577, MO2L
IL17D	53342	13901.4	4844.42	3867.3	4793.63	0.000196648	0.0161693	Y		0.705488	0.99925	0.99925	IL17D	interleukin 17D	IL-27, IL-17D, IL27, FLJ30846
PTPRA	5786	15323.7	2684.93	7539.1	4286.64	0.000200663	0.0163944	Y		0.9306	0.99925	0.99925	#N/A	#N/A	#N/A
LINC00115	79854	14428.8	5022.2	4907	3986.31	0.000204338	0.0165889	Y		0.86092	0.99925	0.99925	LINC00115	long intergenic non-protein coding RNA 115	FLJ22639
ATP6AP1	537	12126.8	4855.07	3390.3	3034.44	0.000218461	0.0174051	Y		0.982749	0.99925	0.99925	ATP6AP1	ATPase H+ transporting accessory protein 1	ORF, XAP-3, VATPS1, 16A, Ac45, XAP3, CF2
ABCC4	10257	12912.1	3151.79	5101.3	4219	0.000221628	0.0175484	Y		0.529469	0.99925	0.99925	ABCC4	ATP binding cassette subfamily C member 4	MRP4, EST170205, MOAT-B, MOATB
MVB12A	93343	13538.1	3522.93	4852	4698.33	0.000226624	0.0178339	Y		0.662686	0.99925	0.99925	MVB12A	multivesicular body subunit 12A	FLJ32495
LOC646762	646762	14906.5	4915.86	4160.1	5526.58	0.000232346	0.0180714	Y		0.995688	0.99925	0.99925	#N/A	#N/A	#N/A
EEF1AKMT1	221143	13268.3	5876.95	2886.6	3341.45	0.000241076	0.0182342	Y		0.904796	0.99925	0.99925	EEF1AKMT1	EEF1A lysine methyltransferase 1	#N/A
SRCIN1	80725	12234.2	2393.2	4374.1	4506.48	0.00026278	0.0192937	Y		0.0101591	0.276676	0.276676	SRCIN1	SRC kinase signaling inhibitor 1	SNIP, p140Cap, KIAA1684
DUSP28	285193	12085.7	4606.63	3195.1	4159.37	0.000265634	0.0193041	Y		0.995124	0.99925	0.99925	DUSP28	dual specificity phosphatase 28	VHP, DUSP26
IFRD1	3475	12904.5	3344.25	4498.1	4723.83	0.000290616	0.0204821	Y		0.114991	0.723091	0.723091	IFRD1	interferon related developmental regulator 1	PC4, TIS7
NBEAP1	606	14700.2	4783.09	6138	3591.71	0.000310938	0.0211762	Y		0.801635	0.99925	0.99925	NBEAP1	neurobeachin pseudogene 1	BCL8A
NXT1	29107	14816.9	3072.33	7458.8	4105.71	0.000305052	0.0211762	Y		0.191525	0.874906	0.874906	NXT1	nuclear transport factor 2 like export factor 1	P15, MTR2
KAT8	84148	14454.6	2765.98	4871.2	5635.38	0.000323221	0.021371	Y		0.90383	0.99925	0.99925	KAT8	lysine acetyltransferase 8	MOF, FLJ14040, hMOF, ZC2HC8
NEU1	4758	13738.9	5637.8	3381.5	4688.93	0.000320871	0.021371	Y		0.217869	0.917541	0.917541	NEU1	neuraminidase 1	#N/A
PLAGL2	5326	11053.8	5427.73	1812.7	2412.62	0.000319751	0.021371	Y		0.435698	0.99925	0.99925	PLAGL2	PLAG1 like zinc finger 2	ZNF900
SLC35C2	51006	10256.3	4638.55	2260.5	2947	0.000332476	0.0218702	Y		0.255086	0.95183	0.95183	SLC35C2	solute carrier family 35 member C2	CGI-15, bA394O2.1
PKLR	5313	10866.1	5371.77	1781	2306.29	0.000339547	0.0219894	Y		0.633961	0.99925	0.99925	PKLR	pyruvate kinase L/R	#N/A
PGAP3	93210	12311.3	4676.22	3838.8	3831.16	0.000349996	0.0224471	Y		0.434271	0.99925	0.99925	PGAP3	post-GPI attachment to proteins phospholipase 3	MGC9753, CAB2, PP1498, PER1
ATP5F1EP2	432369	11831.5	5423.54	2518	3629.88	0.000369299	0.0225456	Y		0.475002	0.99925	0.99925	ATP5F1EP2	ATP synthase F1 subunit epsilon pseudogene 2	#N/A
SPANXC	64663	14463	1873.7	6901.6	4500.86	0.000360624	0.0225456	Y		0.586531	0.99925	0.99925	SPANXC	SPANX family member C	CTp11, CT11.3
PPP1R35	221908	12733.6	5296.3	3389.7	4040.27	0.000370844	0.0225456	Y		0.995177	0.99925	0.99925	PPP1R35	protein phosphatase 1 regulatory subunit 35	MGC22793
HM13	81502	9529.4	3345.43	2807.2	3525.5	0.000368195	0.0225456	Y		0.566942	0.99925	0.99925	HM13	histocompatibility minor 13	H13, dJ324O17.1, SPP, PSL3, IMP1, IMPAS, PSENL3, SPPL1
IL34	146433	11805.7	2466.32	3630.7	4864.17	0.000360096	0.0225456	Y		0.994903	0.99925	0.99925	IL34	interleukin 34	MGC34647, IL-34
SLC29A3	55315	11207.7	3038.79	4698.3	3555.63	0.000363092	0.0225456	Y		0.994745	0.99925	0.99925	SLC29A3	solute carrier family 29 member 3	ENT3, FLJ11160
ZNF277	11179	13774.8	4685.93	5065.4	4192.15	0.000370327	0.0225456	Y		0.722608	0.99925	0.99925	ZNF277	zinc finger protein 277	NRIF4
TDRKH	11022	14147.9	6286.95	3447.3	4126.34	0.000389552	0.0231413	Y		0.22795	0.92407	0.92407	TDRKH	tudor and KH domain containing	TDRD2
EFNA1	1942	12135.2	4680.16	3748.11	3600.15	0.00040875	0.0237951	Y		0.805758	0.99925	0.99925	EFNA1	ephrin A1	LERK1, ECKLG, GMAN
PPP1R3D	5509	12025.1	3922.39	3321.3	4924.5	0.00040815	0.0237951	Y		0.0388114	0.473658	0.473658	PPP1R3D	protein phosphatase 1 regulatory subunit 3D	#N/A
TIGD6	81789	14767.4	4393.89	6187.2	4481.8	0.000409971	0.0237951	Y		0.442975	0.99925	0.99925	TIGD6	tigger transposable element derived 6	DKFZp761E2110
ERICH5	203111	12984.9	3053.41	3767.4	5577.67	0.00042909	0.0243538	Y		0.149378	0.789272	0.789272	ERICH5	glutamate rich 5	FLJ39553
ABCB1	5243	14746.4	5434.68	4699.6	5012.95	0.000439691	0.0245675	Y		0.200062	0.891534	0.891534	ABCB1	ATP binding cassette subfamily B member 1	P-gp, CD243, GP170, ABC20
AKAP8L	26993	12457.4	5248.93	3686.1	3344.92	0.00044271	0.0245675	Y		0.300305	0.982334	0.982334	AKAP8L	A-kinase anchoring protein 8 like	NAKAP95, HAP95
C1GALT1C1L	728819	14755.3	3462.2	6355.3	4951.8	0.000444346	0.0245675	Y		0.995564	0.99925	0.99925	C1GALT1C1L	C1GALT1 specific chaperone 1 like	#N/A
NSMCE2	286053	13606.7	6064.79	3442.1	3896.84	0.000435588	0.0245675	Y		0.880306	0.99925	0.99925	NSMCE2	NSE2 (MMS21) homolog, SMC5-SMC6 complex SUMO ligase	FLJ32440, MMS21, NSE2, ZMIZ7
HOXA2	3199	12417.8	3800.5	3665.7	5116.69	0.000465069	0.0251752	Y		0.996049	0.99925	0.99925	HOXA2	homeobox A2	#N/A
RALY	22913	11832.2	5564.27	2746	2173.76	0.000459469	0.0251752	Y		0.835951	0.99925	0.99925	RALY	RALY heterogeneous nuclear ribonucleoprotein	P542, HNRPCL2
C7ORF13	129790	13171.1	5601.8	3521	4346.45	0.000483585	0.0253489	Y		0.619064	0.99925	0.99925	#N/A	#N/A	#N/A
FUNDC2	65991	11658.6	4763.05	3330.6	3897.31	0.000488122	0.0253489	Y		0.923591	0.99925	0.99925	FUNDC2	FUN14 domain containing 2	HCBP6, DC44
LRP11	84918	13964.7	5440.1	4446.4	4439.99	0.000481372	0.0253489	Y		0.284583	0.970671	0.970671	LRP11	LDL receptor related protein 11	bA350J20.3, MANSC3
SCNM1	79005	15240.6	5669.94	5687.4	4017.34	0.000484525	0.0253489	Y		0.26569	0.954953	0.954953	SCNM1	sodium channel modifier 1	MGC3180
TMEM184A	202915	12130.2	2904.1	4049.2	4924.64	0.000480257	0.0253489	Y		0.878456	0.99925	0.99925	TMEM184A	transmembrane protein 184A	MGC9712, SDMG1
FKBP9	11328	13683.1	5961.4	3807.5	3871.41	0.000490468	0.025368	Y		0.806706	0.99925	0.99925	FKBP9	FKBP prolyl isomerase 9	FKBP60, FKBP63
TCFL5	10732	11546.3	4128.45	3256.4	4599.97	0.000502439	0.0258828	Y		0.0601517	0.560235	0.560235	TCFL5	transcription factor like 5	Figlb, E2BP-1, CHA, bHLHe82
RRBP1	6238	15771.8	5171.03	6893.6	4037.76	0.000507031	0.0259112	Y		0.961815	0.99925	0.99925	RRBP1	ribosome binding protein 1	ES/130, hES
ACOT8	10005	12228.7	4953.54	3299.2	4532.56	0.000539696	0.0266258	Y		0.509289	0.99925	0.99925	ACOT8	acyl-CoA thioesterase 8	hACTE-III, hTE, PTE-2, NAP1
TLDC2	140711	10621.5	3430.73	3813.4	3791.2	0.000535843	0.0266258	Y		0.889131	0.99925	0.99925	TLDC2	TBC/LysM-associated domain containing 2	dJ132F21.2
FAM3A	60343	11861.6	4596.95	3355.7	4455.94	0.000537538	0.0266258	Y		0.994838	0.99925	0.99925	FAM3A	FAM3 metabolism regulating signaling molecule A	DXS560S, 2-19, XAP-7
ATRN	8455	13639.9	4010.23	6049.2	4089.94	0.000549924	0.0267949	Y		0.283012	0.968911	0.968911	ATRN	attractin	DPPT-L, MGCA
HAUS5	23354	11586.6	4018.7	4215.6	3842.18	0.000549527	0.0267949	Y		0.685326	0.99925	0.99925	HAUS5	HAUS augmin like complex subunit 5	dgt5
PIGM	93183	11622.5	3513.36	5026.7	3548.84	0.00056688	0.0272337	Y		0.117968	0.732145	0.732145	PIGM	phosphatidylinositol glycan anchor biosynthesis class M	GPI-MT-I
TRPC4AP	26133	11765.5	2705.02	3407.2	5240.36	0.000565976	0.0272337	Y		0.828689	0.99925	0.99925	TRPC4AP	transient receptor potential cation channel subfamily C member 4 associated protein	DKFZP727M231, DKFZp586C1223, dJ756N5.2, TRRP4AP, PPP1R158
CDK5RAP1	51654	12858.2	4126.83	3902.3	5293.08	0.000577383	0.0276095	Y		0.963041	0.99925	0.99925	CDK5RAP1	CDK5 regulatory subunit associated protein 1	CGI-05, HSPC167, C42
LINC-PINT	378805	12546.1	5627.94	3425.8	3636.19	0.000592024	0.0281257	Y		0.996654	0.99925	0.99925	LINC-PINT	long intergenic non-protein coding RNA, p53 induced transcript	FLJ43663, PINT, LincRNA-Pint
TBRG4	9238	11979.3	5917.44	2604.3	3174.75	0.000609341	0.0286303	Y		0.618386	0.99925	0.99925	TBRG4	transforming growth factor beta regulator 4	Cpr2, KIAA0948, H_TD2522F11.8, FASTKD4
LFNG	3955	11025.7	5400.03	2375.5	3339.17	0.000620775	0.0289362	Y		0.717816	0.99925	0.99925	LFNG	LFNG O-fucosylpeptide 3-beta-N-acetylglucosaminyltransferase	SCDO3
ZNF252P-AS1	286103	11153.6	4696.51	3538.9	3171.88	0.000628952	0.0290202	Y		0.975449	0.99925	0.99925	ZNF252P-AS1	ZNF252P antisense RNA 1	#N/A
AIP	9049	11786.2	5593.41	2983.1	3001.41	0.000644253	0.029201	Y		0.732664	0.99925	0.99925	AIP	aryl hydrocarbon receptor interacting protein	XAP2, ARA9, FKBP16, FKBP37
PSMA7	5688	11546.3	5233.92	3154.2	3346.62	0.000640856	0.029201	Y		0.170675	0.8328	0.8328	PSMA7	proteasome 20S subunit alpha 7	XAPC7, C6, HSPC, RC6-1
GGT7	2686	11949.7	2886.92	3392.9	5443.31	0.000646743	0.0292106	Y		0.643694	0.99925	0.99925	GGT7	gamma-glutamyltransferase 7	D20S101, dJ18C9.2
ANXA9	8416	10134.3	3568.25	3233	3919.26	0.000657049	0.029537	Y		0.083687	0.641089	0.641089	ANXA9	annexin A9	#N/A
RAB5IF	55969	11865.9	4358.85	3794.1	4435.72	0.000665982	0.029537	Y		0.952839	0.99925	0.99925	RAB5IF	RAB5 interacting factor	PNAS-11, RIP5, RCAF1
ERGIC3	51614	11157.1	6332.74	1092.44	963.965	0.000670042	0.029537	Y		0.656798	0.99925	0.99925	ERGIC3	ERGIC and golgi 3	CGI-54, PRO0989, NY-BR-84, Erv46
PRELID3B	51012	11713.8	4966.14	3556	3664.66	0.000661443	0.029537	Y		0.051564	0.534395	0.534395	PRELID3B	PRELI domain containing 3B	dJ543J19.5
C7orf50	84310	14459	4470.72	4797.9	5840.14	0.000675927	0.029591	Y		0.246008	0.945571	0.945571	C7orf50	chromosome 7 open reading frame 50	MGC11257, YCR016W
COLEC11	78989	10062.4	4564.18	2592.5	3372.23	0.000685335	0.0299008	Y		0.712809	0.99925	0.99925	COLEC11	collectin subfamily member 11	MGC3279, CL-K1
ACTL10	170487	11053.9	4162.03	3281.3	4347.51	0.000699172	0.0299602	Y		0.465659	0.99925	0.99925	ACTL10	actin like 10	#N/A
KCTD7	154881	11122.5	3601.98	3850.1	4292.06	0.000703046	0.0299602	Y		0.844106	0.99925	0.99925	KCTD7	potassium channel tetramerization domain containing 7	FLJ32069, EPM3, CLN14
OPCML	4978	13724.3	4761.42	5527.3	4173.56	0.000702829	0.0299602	Y		0.258434	0.95183	0.95183	OPCML	opioid binding protein/cell adhesion molecule like	OPCM, OBCAM, IGLON1
SNHG6	641638	15621.9	5420.46	5434.8	5724.5	0.000696822	0.0299602	Y		0.0827908	0.638155	0.638155	SNHG6	small nucleolar RNA host gene 6	U87HG, HBII-276HG, NCRNA00058
ZC3H12B	340554	14842.8	5501.1	4169.3	6144.77	0.000698705	0.0299602	Y		0.994782	0.99925	0.99925	ZC3H12B	zinc finger CCCH-type containing 12B	MCPIP2
ZNF623	9831	11861.1	2550.44	4031.8	5039.78	0.000699125	0.0299602	Y		0.0789603	0.631522	0.631522	ZNF623	zinc finger protein 623	KIAA0628
COA5	493753	14688	6449.97	4597.1	3754.85	0.000716215	0.0302984	Y		0.995524	0.99925	0.99925	COA5	cytochrome c oxidase assembly factor 5	MGC52110, FLJ27524, Pet191
SNHG15	285958	13156.7	5410.22	2653.7	6073.7	0.000714436	0.0302984	Y		0.996357	0.99925	0.99925	SNHG15	small nucleolar RNA host gene 15	FLJ38860, MYO1GUT, Linc-Myo1g
RHEB	6009	13549.4	4493.38	4519.9	5337.9	0.00072043	0.0302984	Y		0.844152	0.99925	0.99925	RHEB	Ras homolog, mTORC1 binding	#N/A
GRB7	2886	13562.8	4491.63	5331	4560.84	0.000724413	0.0303169	Y		0.587454	0.99925	0.99925	GRB7	growth factor receptor bound protein 7	#N/A
PRPF40B	25766	11457.3	3651.97	3172.1	5178.19	0.00076132	0.0313497	Y		0.628852	0.99925	0.99925	PRPF40B	pre-mRNA processing factor 40 homolog B	HYPC
MAVS	57506	12005.1	4223.47	4976.3	3479.26	0.000780356	0.0318712	Y		0.958095	0.99925	0.99925	MAVS	mitochondrial antiviral signaling protein	VISA, KIAA1271, IPS-1, Cardif
ASPSCR1	79058	12610	3950.82	4717.3	4740.96	0.000805289	0.0320973	Y		0.343967	0.99925	0.99925	ASPSCR1	ASPSCR1 tether for SLC2A4, UBX domain containing	ASPS, ASPL, UBXD9, UBXN9, TUG
F8A1	8263	14166.3	4575.24	5996.1	4508.7	0.000799647	0.0320973	Y		0.995559	0.99925	0.99925	F8A1	coagulation factor VIII associated 1	DXS522E
POLR2J	5439	13467	4937.96	4116	5423.54	0.00079484	0.0320973	Y		0.407588	0.99925	0.99925	POLR2J	RNA polymerase II subunit J	RPB11, hRPB14, RPB11A, RPB11m, POLR2J1
RPL30	6156	14215.8	5819.34	3878.7	5672.72	0.000799944	0.0320973	Y		0.235104	0.930358	0.930358	RPL30	ribosomal protein L30	L30
WDR27	253769	10427.9	4528.16	3069.1	3492.35	0.000805743	0.0320973	Y		0.054477	0.540993	0.540993	WDR27	WD repeat domain 27	MGC43690
MAMSTR	284358	14396.5	4372.56	5344	5536.73	0.000811416	0.0321237	Y		0.790435	0.99925	0.99925	MAMSTR	MEF2 activating motif and SAP domain containing transcriptional regulator	MASTR, FLJ36070
C7orf26	79034	12695.5	4053.98	5617.3	3863.06	0.000848572	0.0332865	Y		0.300351	0.982334	0.982334	C7orf26	chromosome 7 open reading frame 26	MGC2718
BORCS8-MEF2B	4207	11790.1	3331.76	4559.2	4542.62	0.000860689	0.0333262	Y		0.931209	0.99925	0.99925	BORCS8-MEF2B	BORCS8-MEF2B readthrough	#N/A
RRN3P1	730092	10892.3	3830.84	3680.9	4228.35	0.000859862	0.0333262	Y		0.995679	0.99925	0.99925	RRN3P1	RRN3 pseudogene 1	#N/A
VOPP1	81552	12948	5262.05	4542.3	3905.77	0.000856462	0.0333262	Y		0.358734	0.99925	0.99925	VOPP1	VOPP1 WW domain binding protein	ECop, GASP, FLJ20532, DKFZp564K0822, WBP1L2
DHRS12	79758	12214.4	6148.25	2944.7	2950.43	0.000875212	0.0336223	Y		0.210806	0.907119	0.907119	DHRS12	dehydrogenase/reductase 12	FLJ13639, SDR40C1
FOXD2-AS1	84793	12433.8	3924.39	4931.3	4459.86	0.000875479	0.0336223	Y		#N/A	#N/A	#N/A	FOXD2-AS1	FOXD2 adjacent opposite strand RNA 1	MGC12982
SLC9A8	23315	10326	2851.23	3816	4175.57	0.000899089	0.0337848	Y		0.289396	0.975728	0.975728	SLC9A8	solute carrier family 9 member A8	KIAA0939, NHE8
ZNF251	90987	13330.5	5435.12	4763.9	3882.37	0.000888324	0.0337848	Y		0.730894	0.99925	0.99925	ZNF251	zinc finger protein 251	#N/A
KAZN	23254	9203.9	3301.15	3671.4	2924.07	0.000925721	0.0346189	Y		0.0749643	0.61734	0.61734	KAZN	kazrin, periplakin interacting protein	KIAA1026, KAZRIN, FLJ43806
LZTS3	9762	11336.4	4583.3	3650	4075.84	0.000933081	0.0346919	Y		0.707048	0.99925	0.99925	LZTS3	leucine zipper tumor suppressor family member 3	ProSAPiP1, KIAA0552
RBM42	79171	12190.8	4319.2	4302.2	4594.5	0.00093233	0.0346919	Y		0.94919	0.99925	0.99925	RBM42	RNA binding motif protein 42	MGC10433
MMP24	10893	10604	4063.12	3492.5	3986.13	0.000937368	0.0347505	Y		0.886505	0.99925	0.99925	MMP24	matrix metallopeptidase 24	MT5-MMP
TMEM170B	100113407	16206	3235.72	6165.5	6721.34	0.000942525	0.034841	Y		0.306201	0.990379	0.990379	TMEM170B	transmembrane protein 170B	#N/A
SMYD5	10322	14296.4	4110.82	5734.5	5387.56	0.000953661	0.034955	Y		0.994829	0.99925	0.99925	SMYD5	SMYD family member 5	RRG1, NN8-4AG, ZMYND23
ZNF570	148268	15317.1	4170.09	8079.2	4050.1	0.00096706	0.0353406	Y		0.154483	0.800508	0.800508	ZNF570	zinc finger protein 570	FLJ30791
NSFL1C	55968	15765.2	3676.94	7844.7	5061.9	0.000977537	0.035361	Y		0.818623	0.99925	0.99925	NSFL1C	NSFL1 cofactor	dJ776F14.1, p47, UBXD10, UBX1, UBXN2C
ZNF785	146540	12696.5	3425.8	4575	5311.55	0.000972048	0.035361	Y		0.138573	0.768945	0.768945	ZNF785	zinc finger protein 785	FLJ32130
OSER1	51526	11745	4303.62	4046.2	4471.08	0.000999194	0.0358616	Y		0.548162	0.99925	0.99925	OSER1	oxidative stress responsive serine rich 1	dJ1183I21.1, HSPC207, Perit1, Osr1
SQLE	6713	12743.3	4693.67	4247.6	4979.08	0.000995487	0.0358616	Y		0.636219	0.99925	0.99925	SQLE	squalene epoxidase	#N/A
C20orf204	284739	14952.6	3226.91	5347.4	6472.44	0.00100483	0.0359027	Y		0.27188	0.958974	0.958974	C20orf204	chromosome 20 open reading frame 204	DKFZp434G015, FLJ27267
PIGU	128869	13138.1	5496.37	3957.6	4945.96	0.00100773	0.0359061	Y		0.632529	0.99925	0.99925	PIGU	phosphatidylinositol glycan anchor biosynthesis class U	bA346K17.2, GAB1
RBBP8NL	140893	13673.8	6416.46	3602.2	4801.04	0.00101381	0.0360229	Y		0.0961956	0.678909	0.678909	RBBP8NL	RBBP8 N-terminal like	dJ908M14.3
FGF7P3	654466	14331.9	5110.23	4383.1	6147.44	0.00102377	0.0360769	Y		0.0535818	0.536424	0.536424	FGF7P3	fibroblast growth factor 7 pseudogene 3	KGFLP2
CLDN4	1364	10608.3	4200.99	3853.9	3428.19	0.0010268	0.0360846	Y		0.940222	0.99925	0.99925	CLDN4	claudin 4	CPE-R, WBSCR8, hCPE-R
CPNE6	9362	14155.3	3556.9	7618.4	3929.29	0.00106562	0.0369425	Y		0.976803	0.99925	0.99925	CPNE6	copine 6	#N/A
IMMP2L	83943	12567.2	6158.31	3017.3	4529.01	0.00108244	0.0374246	Y		0.0166731	0.330987	0.330987	IMMP2L	inner mitochondrial membrane peptidase subunit 2	IMP2
BCL2L1	598	11870.6	6678.9	2121.9	2418.14	0.00109948	0.0375492	Y		0.204049	0.898733	0.898733	BCL2L1	BCL2 like 1	BCLX, BCL2L, Bcl-X, bcl-xL, bcl-xS, PPP1R52
CDK19	23097	11854.6	3503.32	5803.3	3472.12	0.00109834	0.0375492	Y		0.159923	0.813918	0.813918	CDK19	cyclin dependent kinase 19	KIAA1028, bA346C16.3
OTULIN	90268	14989	2550	7298.7	5249.88	0.00110207	0.0375492	Y		0.381074	0.99925	0.99925	OTULIN	OTU deubiquitinase with linear linkage specificity	FLJ34884
LINC01003	100128822	12478.7	4819.7	3796.4	5179.5	0.0011047	0.0375492	Y		#N/A	#N/A	#N/A	LINC01003	long intergenic non-protein coding RNA 1003	#N/A
ZNF862	643641	10277.7	3561.42	4450.2	3116.62	0.001094	0.0375492	Y		0.753489	0.99925	0.99925	ZNF862	zinc finger protein 862	#N/A
CCDC92	80212	11111.3	3065.88	3768.7	4905.27	0.00111303	0.0375641	Y		0.010913	0.282996	0.282996	CCDC92	coiled-coil domain containing 92	FLJ22471
HIST1H2AE	3012	15009.6	3835.16	6832.1	5317.48	0.00111576	0.0375641	Y		0.22303	0.918001	0.918001	H2AC8	H2A clustered histone 8	H2A/a, H2A.1
TH	7054	14229.8	3371.45	7298.8	4450.35	0.00111442	0.0375641	Y		0.775782	0.99925	0.99925	TH	tyrosine hydroxylase	DYT5b
SHROOM4	57477	13443.3	3672.73	4775.1	5780.16	0.00111915	0.0375795	Y		0.427506	0.99925	0.99925	SHROOM4	shroom family member 4	KIAA1202
MTMR11	10903	13965.8	4661.66	4835.1	5764.88	0.0011384	0.0381261	Y		0.0899106	0.659041	0.659041	MTMR11	myotubularin related protein 11	CRA
ZNF707	286075	13254.5	5787.22	4758.4	3239.74	0.00116927	0.0389613	Y		0.789849	0.99925	0.99925	ZNF707	zinc finger protein 707	#N/A
ADRM1	11047	12539.3	5292.96	4369.3	3987.55	0.00118637	0.0393221	Y		0.41183	0.99925	0.99925	ADRM1	adhesion regulating molecule 1	GP110, Rpn13, ARM1
UCKL1	54963	10454.6	4729.45	3120.7	3632.96	0.00119395	0.0394713	Y		0.157962	0.809314	0.809314	UCKL1	uridine-cytidine kinase 1 like 1	FLJ20517
RPL37	6167	15462.4	5384.98	6683.4	4821.14	0.00121968	0.0400125	Y		0.995559	0.99925	0.99925	RPL37	ribosomal protein L37	L37
ZNF696	79943	12636.1	4020.4	4878.5	4925.24	0.00122479	0.0400777	Y		0.484478	0.99925	0.99925	ZNF696	zinc finger protein 696	FLJ14129
LOC150776	150776	11281.8	5070.27	3023.6	4577.02	0.00126522	0.0406744	Y		0.996504	0.99925	0.99925	SMPD4BP	sphingomyelin phosphodiesterase 4B, pseudogene	#N/A
SLC2A4RG	56731	14180.8	5102.65	5690.3	4834.86	0.00126104	0.0406744	Y		0.339784	0.99925	0.99925	SLC2A4RG	SLC2A4 regulator	GEF, HDBP1, Si-1-2, Si-1-2-19
ISM1	140862	13960.6	4479.53	6599.1	4136.8	0.0012725	0.040754	Y		0.884	0.99925	0.99925	ISM1	isthmin 1	bA149I18.1
SLC6A6	6533	12197.3	3276.64	4763.8	5014.09	0.00127723	0.040754	Y		0.161774	0.817835	0.817835	SLC6A6	solute carrier family 6 member 6	TAUT
JARID2	3720	11140	2269.58	4919.2	4317.2	0.00129881	0.0411355	Y		0.506904	0.99925	0.99925	JARID2	jumonji and AT-rich interaction domain containing 2	#N/A
TAF10	6881	14337.4	4074.99	7116.7	4397.03	0.00129706	0.0411355	Y		0.995645	0.99925	0.99925	TAF10	TATA-box binding protein associated factor 10	TAFII30
ASPHD1	253982	12171.6	4379.21	4238.4	4920.82	0.0013135	0.0414984	Y		0.726701	0.99925	0.99925	ASPHD1	aspartate beta-hydroxylase domain containing 1	#N/A
ACOT2	10965	11143.5	5793.11	2890	2423.25	0.00131854	0.0415554	Y		0.995419	0.99925	0.99925	ACOT2	acyl-CoA thioesterase 2	Mte1, ZAP128
FDX1L	112812	11322.4	4008.48	4087.1	4492.52	0.00133663	0.041664	Y		0.648202	0.99925	0.99925	FDX2	ferredoxin 2	MGC19604
OLMALINC	90271	13573.4	6549.11	4271.7	3132.23	0.00138982	0.0425472	Y		0.113316	0.718019	0.718019	OLMALINC	oligodendrocyte maturation-associated long intergenic non-coding RNA	bA34D15.5, FLJ12974, HI-LNC80
WDR35	57539	11341	4918.37	2933	5048.63	0.0013963	0.0426439	Y		0.521508	0.99925	0.99925	WDR35	WD repeat domain 35	MGC33196, KIAA1336, IFT121, IFTA1, FAP118
AMACR	23600	14642.7	4519.15	5838.1	5761.74	0.00141949	0.0430392	Y		0.55124	0.99925	0.99925	AMACR	alpha-methylacyl-CoA racemase	RACE, P504S
NFS1	9054	13315.5	4355.5	4328.4	6011.22	0.00142266	0.0430392	Y		0.920361	0.99925	0.99925	NFS1	NFS1 cysteine desulfurase	NifS, IscS
ABCC10	89845	9478.2	2849.44	3844.1	3717.79	0.00143789	0.0430547	Y		0.228117	0.9242	0.9242	ABCC10	ATP binding cassette subfamily C member 10	EST182763, MRP7, SIMRP7
ARHGAP33	115703	14019.6	4146.34	4785.9	6322.07	0.00144853	0.0430547	Y		0.964595	0.99925	0.99925	ARHGAP33	Rho GTPase activating protein 33	FLJ39019, TCGAP
PBX1	5087	11504.7	6284	2645.3	2867.7	0.00144866	0.0430547	Y		0.726498	0.99925	0.99925	PBX1	PBX homeobox 1	#N/A
SLC25A26	115286	11076.5	4950.29	3346	4158.67	0.00142919	0.0430547	Y		0.568048	0.99925	0.99925	SLC25A26	solute carrier family 25 member 26	#N/A
SPIN2B	474343	9659	5284.64	2140.4	2831.25	0.00145003	0.0430547	Y		0.225266	0.919018	0.919018	SPIN2B	spindlin family member 2B	SPIN-2, TDRD26
EOLA1	91966	12184.8	5383.76	3775.3	4556.67	0.00145822	0.0430983	Y		0.994537	0.99925	0.99925	EOLA1	endothelium and lymphocyte associated ASCH domain 1	#N/A
CABLES2	81928	12241.7	3734.38	5790.4	3958.08	0.0014765	0.0434678	Y		0.739985	0.99925	0.99925	CABLES2	Cdk5 and Abl enzyme substrate 2	dJ908M14.2, ik3-2
CDK10	8558	13399.3	2481.56	4629.8	6270.61	0.00150373	0.043639	Y		0.911535	0.99925	0.99925	CDK10	cyclin dependent kinase 10	PISSLRE
LSP1P4	654342	12037.5	6785.56	2503.5	3219.03	0.00150357	0.043639	Y		#N/A	#N/A	#N/A	LSP1P4	LSP1 pseudogene 4	#N/A
GMPR2	51292	14898.6	2374.67	9724.9	3561.77	0.00155114	0.0443461	Y		0.410787	0.99925	0.99925	GMPR2	guanosine monophosphate reductase 2	#N/A
PDK4	5166	11554.4	5234.88	3283.3	4653.44	0.00154848	0.0443461	Y		0.771574	0.99925	0.99925	PDK4	pyruvate dehydrogenase kinase 4	#N/A
PEX16	9409	14104.3	6128.94	4879.6	4732.11	0.00154746	0.0443461	Y		0.323747	0.99925	0.99925	PEX16	peroxisomal biogenesis factor 16	#N/A
MCF2L	23263	14098.8	5931.01	4550.5	5539.69	0.00157601	0.0445278	Y		0.305541	0.98936	0.98936	MCF2L	MCF.2 cell line derived transforming sequence like	KIAA0362, DBS, OST, ARHGEF14
H2AFJ	55766	11175.9	6641.65	1921.7	3233.07	0.00161629	0.0454021	Y		0.100098	0.692086	0.692086	H2AJ	H2A.J histone	FLJ10903, MGC921
ANKEF1	63926	13835.7	4235.61	7327.1	3553.77	0.00162653	0.0454113	Y		0.27817	0.963914	0.963914	ANKEF1	ankyrin repeat and EF-hand domain containing 1	FLJ21669, dJ839B4.6
CMC4	100272147	10285.8	4120.6	4362.6	2688.24	0.00163204	0.0454113	Y		0.335989	0.99925	0.99925	CMC4	C-X9-C motif containing 4	P8MTCP1, p8
TMEM248	55069	13896.7	4807.25	5440.8	5381.23	0.0016468	0.0456233	Y		0.995259	0.99925	0.99925	TMEM248	transmembrane protein 248	FLJ10099, FLJ13090
CDR2	1039	14164.9	2870.45	6659.8	5362.61	0.00164384	0.0456233	Y		0.323337	0.99925	0.99925	CDR2	cerebellar degeneration related protein 2	CDR62, Yo
PRLR	5618	14442.5	7189.32	4379.3	3951.34	0.00167264	0.0459422	Y		0.281986	0.967324	0.967324	PRLR	prolactin receptor	#N/A
LPIN3	64900	11765.5	3161.94	4479.5	5143.81	0.00169624	0.0464909	Y		0.613782	0.99925	0.99925	LPIN3	lipin 3	SMP2
ACVR1B	91	12440.2	4559.34	4327.4	5254.65	0.00173143	0.0471532	Y		0.33874	0.99925	0.99925	ACVR1B	activin A receptor type 1B	ALK4, SKR2, ActRIB
STAU1	6780	13126.6	2886.88	5169.9	5755.64	0.00173766	0.0471772	Y		0.448908	0.99925	0.99925	STAU1	staufen double-stranded RNA binding protein 1	PPP1R150
LINC00174	285908	12549.4	6038.91	3307.3	5140.36	0.00175405	0.047467	Y		0.996283	0.99925	0.99925	LINC00174	long intergenic non-protein coding RNA 174	#N/A
GTF2IRD1	9569	12161.1	5391.12	3911.6	4604.77	0.00177429	0.0478129	Y		0.517922	0.99925	0.99925	GTF2IRD1	GTF2I repeat domain containing 1	MusTRD1, RBAP2, GTF3, WBSCR12, BEN, Cream1
FOXP4	116113	10152.6	4328.23	3404.6	3905.69	0.00181609	0.0485315	Y		0.007478	0.228823	0.228823	FOXP4	forkhead box P4	FLJ40908
DLGAP4	22839	13379.7	3959.19	5431.5	5488.04	0.00182183	0.0485836	Y		0.472256	0.99925	0.99925	DLGAP4	DLG associated protein 4	DAP4, KIAA0964, SAPAP4
TUFT1	7286	11242.1	5346.08	3379.6	4097.22	0.00183303	0.0486799	Y		0.388009	0.99925	0.99925	TUFT1	tuftelin 1	#N/A
SMAP1	60682	11523.3	6071.15	3050.1	3634.56	0.00184682	0.0488439	Y		0.215652	0.915321	0.915321	SMAP1	small ArfGAP 1	FLJ13159, SMAP-1
DHX35	60625	11493.8	2842.1	4147.9	5343.83	0.00187421	0.0490063	Y		0.868733	0.99925	0.99925	DHX35	DEAH-box helicase 35	FLJ22759, KAIA0875
TAF4	6874	13008.9	5290.68	4260.7	5456.58	0.00187588	0.0490063	Y		0.00696374	0.220767	0.220767	TAF4	TATA-box binding protein associated factor 4	TAFII130, TAFII135
PRR15	222171	12033.1	5908.53	3641.1	3977.88	0.00188044	0.0490255	Y		0.092021	0.665418	0.665418	PRR15	proline rich 15	#N/A
MYLPF	29895	14622.3	2627.24	5528.4	6721.91	0.00190517	0.0493693	Y		0.800262	0.99925	0.99925	MYLPF	myosin light chain, phosphorylatable, fast skeletal muscle	MRLC2, HUMMLC2B, MYL11
KLHDC9	126823	10729.9	5114.7	3445	3534	0.00192003	0.0496338	Y		0.798033	0.99925	0.99925	KLHDC9	kelch domain containing 9	KARCA1
NUPL2	11097	13559.9	6329.3	4342.4	4786.32	0.00192312	0.0496338	Y		0.69293	0.99925	0.99925	NUP42	nucleoporin 42	NLP_1, CG1, hCG1, H_RG271G13.9
RRAGA	10670	15658.8	5691.65	6030.4	6163.79	0.00193486	0.0497946	Y		0.713318	0.99925	0.99925	RRAGA	Ras related GTP binding A	RAGA, FIP-1
FGF13	2258	12596.2	4675.66	3345.89	5955.64	0.00194597	0.0499223	Y		0.301302	0.983582	0.983582	FGF13	fibroblast growth factor 13	FHF2, FGF2, FLJ30672
