# Supplementary material for: Genomic instability genes in lung and colon adenocarcinoma indicate organ specificity of transcriptomic impact on Copy Number Alterations
Source: Sci Rep. 2022 Jul 11;12:11739. doi: 10.1038/s41598-022-15692-8 (PMC9273645; doi:10.1038/s41598-022-15692-8)
Supplement: Supplementary file 3 — Supplementary Information 3. [file 41598_2022_15692_MOESM3_ESM.xlsx]

## Sheet: tn
		High expression group (n=10)		Low expression group (n=10)		t.test
Hugo_Symbol	Entrez_Gene_Id	Average # of CNVs	SD	Average # of CNVs	SD	pvalue	p.adjust.qvalue		HE_increase
ATP5F1A	498	1478.1	1476.78	12328.6	2414.8	4.04551e-09	5.1892e-05		N
FECH	2235	1256.3	1337.88	12970.3	2953.67	5.38698e-08	0.00023033		N
HSPA4L	22824	1950.5	1480.74	12007.3	3045.71	3.64524e-07	0.000935156		N
CD200	4345	1701.5	1938.19	10036.6	2798.36	8.37928e-07	0.00111837		N
HSD17B1	3292	2663	3865.37	14266.5	2899.67	8.27428e-07	0.00111837		N
WARS	7453	1849.9	2042.03	12385.9	3529.06	8.71879e-07	0.00111837		N
RBFA	79863	2525	3226.93	14478.2	4189.39	1.68939e-06	0.00133303		N
CXCL11	6373	1199.9	1664.66	11382.7	3676.29	2.90587e-06	0.00207076		N
BAK1	578	2649.7	3743.47	12831.3	3148.68	4.04429e-06	0.0024703		N
RPL22L1	200916	1990	1782.7	12049.5	3767.58	4.02833e-06	0.0024703		N
ENTPD4	9583	3255.8	4488.3	17084.2	5188.48	5.8239e-06	0.00287321		N
FOXD4L1	200350	3028.6	3274.16	13484.1	3968.79	5.64841e-06	0.00287321		N
NEO1	4756	2707.7	3617.85	11669.6	2788.02	9.8575e-06	0.00371891		N
ATF5	22809	4875.1	4005.14	16064.3	4289.48	1.08288e-05	0.00396862		N
NOCT	25819	1701.9	2052.38	9289	3189.23	1.21648e-05	0.00400099		N
VWA5B2	90113	5133	3112.16	12829.7	2520.75	1.15503e-05	0.00400099		N
FABP2	2169	4357.6	4332.02	14665.9	3227.07	1.46908e-05	0.0045961		N
NT5DC3	51559	3511.2	3887.82	14991.6	4707.2	1.45432e-05	0.0045961		N
PDIA3P1	171423	2114.4	4220.37	12157.1	3265.95	1.60504e-05	0.00478789		N
RIBC2	26150	3687.1	2731.82	12274.2	3670.48	1.78638e-05	0.00520773		N
HLA-DMA	3108	2047.1	2428.72	9965.3	3459.76	2.06704e-05	0.00541102		N
PIGN	23556	2508.6	2743.03	11425.1	3889.74	2.04426e-05	0.00541102		N
SERPINA1	5265	3331.9	3783.68	14615.5	4893.72	2.31005e-05	0.00569937		N
SRBD1	55133	1249.67	1953.09	11301.1	4470.26	2.49298e-05	0.00596583		N
SLC30A7	148867	1999.6	1927.98	11848.6	4388	2.56764e-05	0.00598824		N
DDB2	1643	3286.4	3690.68	14951.7	5218.16	2.72443e-05	0.00608395		N
DOCK5	80005	1585.4	1757.19	14241.3	5513.8	2.7721e-05	0.00608395		N
UBXN8	7993	1913.9	2722.21	11202.8	4220.68	2.89326e-05	0.00608395		N
ULBP3	79465	1767.1	2193.76	14085.5	5499.68	2.84608e-05	0.00608395		N
ASB14	142686	3988.9	3971.39	13692.8	3933.48	3.25772e-05	0.00634958		N
EPOR	2057	3647	3455.34	11305.9	2558.74	3.26709e-05	0.00634958		N
SLC25A48	153328	1190.9	1989.51	11625.7	4743.97	3.24044e-05	0.00634958		N
LGMN	5641	2476.8	2891.53	12193.1	4538.12	3.85339e-05	0.00704242		N
MPHOSPH9	10198	3474.7	3034.04	13065	4462.49	3.96646e-05	0.00704242		N
WDR41	55255	1313.1	1967.92	9464.9	3835.42	4.0079e-05	0.00704242		N
HK2	3099	1814.3	3506.19	11606.6	4479.03	4.3593e-05	0.00717924		N
HLA-DPA1	3113	3051.5	4499.9	12874	3494.41	4.34132e-05	0.00717924		N
TMCC3	57458	5148.4	4833.37	15284.7	3073.8	4.79222e-05	0.00740604		N
KIAA1468	57614	1241.9	1847.8	11106.1	4666.27	4.91015e-05	0.00749796		N
ADGRG6	57211	2256.7	3706.31	11252.1	3898.31	5.03685e-05	0.00760094		N
GZMA	3001	2930	3023.74	10785.3	3565.75	5.16614e-05	0.0077054		N
HSP90B1	7184	1366.7	1526.65	10329.5	4243.64	5.30835e-05	0.00782649		N
TNFRSF11A	8792	1484.5	1634.67	10639.6	4402.71	5.96893e-05	0.00832216		N
PHF23	79142	1275.6	1536.89	10018.4	4210.79	6.12209e-05	0.00844392		N
LINC01547	84536	3793.3	3362.3	12729.8	4202.3	6.29464e-05	0.00858954		N
PIAS2	9063	765.8	1715.79	10501.5	4757.16	7.01633e-05	0.00918356		N
POLR3G	10622	3439.1	3895.74	12087.1	3657.27	7.28501e-05	0.00938626		N
SPNS2	124976	1996.7	1869.82	11051.3	4489.56	7.31754e-05	0.00938626		N
KLHL2	11275	2785.7	3267.29	11655.4	4306.92	7.71035e-05	0.0097922		N
GPR20	2843	3103.1	4072.93	11396.1	3010.42	8.19416e-05	0.0102046		N
ROBO3	64221	4185.4	3291	12872.1	4243.07	8.6855e-05	0.0105103		N
BCL2	596	3155.6	4453.35	12463.6	3756.92	9.01428e-05	0.0107582		N
NARS	4677	3055.9	3556.72	12214.1	4463.32	9.14196e-05	0.0107582		N
RNF19B	127544	3044.4	2064.7	9196.5	3105.99	9.10108e-05	0.0107582		N
UGT8	7368	2135.8	3767.57	12816.2	5358.04	9.28234e-05	0.0108241		N
VPS4B	9525	3399.9	3064.46	11693.9	4120.88	9.3818e-05	0.0108415		N
NCOR1	9611	2082.3	3980.86	12364.7	5055.91	9.70613e-05	0.0109212		N
SMAD2	4087	3634.8	3445.67	12272.4	4194.91	9.66708e-05	0.0109212		N
CHAC2	494143	2160.9	3094.19	10700.3	4291.12	9.89555e-05	0.0110375		N
ASPHD2	57168	2919.3	2294.96	10551.4	3939.25	0.000101378	0.0112102		N
CEP97	79598	2561.7	2809.85	11482.8	4604.9	0.000104384	0.0113469		N
ALG2	85365	6019.9	4391.55	15060.2	3716.78	0.000107228	0.0115582		N
UBASH3B	84959	2949.8	3342.19	12449.8	4870.84	0.000111502	0.0118202		N
FER1L6	654463	4293.6	3791.77	12397.4	3617.55	0.000118591	0.0123673		N
GALNT7	51809	1832.7	1521.72	10727.8	4598.59	0.000120279	0.012385		N
IL15	3600	2367	2381.8	12919.3	5573.93	0.000128055	0.0127331		N
KIR2DL4	3805	4217	2343.91	11321.3	3677.64	0.000126904	0.0127331		N
SLC18A1	6570	4866.1	4045.57	12645.8	2807.9	0.000131086	0.012825		N
NUCB2	4925	1343.9	1568.7	9972	4541.23	0.000136945	0.0132075		N
PLAC8	51316	999.1	832.29	11192.4	5188.07	0.000139435	0.013269		N
SFXN2	118980	2964.4	2967.49	13742.6	5776.33	0.000140873	0.013269		N
CD274	29126	5269.5	3949.71	13089.1	3249.28	0.000146602	0.0134336		N
IFIT3	3437	2611.6	2793.82	9772.2	3702.8	0.00014662	0.0134336		N
FAM167A	83648	2898.1	3556.22	11354	4255.24	0.00014855	0.0135139		N
FOXJ1	2302	5892.6	3354.93	12911.1	3228.95	0.000154876	0.0139901		N
LACTB	114294	2964.7	2995.92	11891.3	4806.5	0.000160925	0.0142803		N
TNFRSF10A	8797	2855.8	4427.07	13100	5146.19	0.000161427	0.0142803		N
SOCS6	9306	1654.22	1306.02	11168.6	5065.36	0.000168639	0.0148161		N
NR4A2	4929	3315.2	5252.45	12876.6	2865.55	0.000179264	0.0153295		N
IL9R	3581	4587.9	4206.46	12845.1	3611.55	0.00018498	0.0157136		N
PKIB	5570	2970	4398.22	11411.5	3568.83	0.000192753	0.0160549		N
BAG3	9531	3778.4	5687.54	14553.2	4434.06	0.000196027	0.0161693		N
VPS13C	54832	3747.5	3506.57	12597.3	4767.96	0.000208676	0.0168346		N
CCDC68	80323	1958.1	1340.54	11118.6	5026.16	0.000215524	0.0172784		N
SH3BP2	6452	2574.2	2888.24	12844.3	5816.39	0.00023246	0.0180714		N
APOL6	80830	2698	3128.62	10738.3	4433.28	0.000240841	0.0182342		N
IFNG	3458	3788.9	4708.6	12512.7	3643.87	0.000239801	0.0182342		N
SEC61B	10952	4398.7	4603.16	13893.5	4681.9	0.000236013	0.0182342		N
THRAP3	9967	2689.1	4115.3	10525.7	3494.71	0.000241663	0.0182342		N
CLPX	10845	3833.5	4558.72	12620.9	4025.06	0.000246423	0.0184847		N
CCDC125	202243	5341.5	4131.01	14183.9	4545.82	0.00025214	0.0186949		N
CCDC62	84660	4616.2	5114.14	14071.6	3997.51	0.000251314	0.0186949		N
AMD1	262	2567.1	2930.24	10922.2	4741.81	0.000263224	0.0192937		N
PLK2	10769	2567.9	3929.43	12929.1	5818.32	0.000266376	0.0193041		N
SLC39A14	23516	6845.8	4179.35	14826.4	3684.87	0.000269148	0.0193954		N
MANF	7873	3290.7	5470.84	13830.8	4942.33	0.000270848	0.0194088		N
DDX60L	91351	2197.9	2083.41	11937.4	5591.4	0.000274672	0.0195736		N
FBXW10	10517	1703.9	2633.97	11488.1	5681.68	0.000289275	0.0204821		N
FOXRED2	80020	3459.8	3523.7	11031.1	4011.51	0.000297738	0.0208694		N
ATPAF2	91647	2720.3	5259.28	12089.7	3857.8	0.000308935	0.0211762		N
GDPGP1	390637	4254.5	4096.29	13006.3	4646.15	0.000307761	0.0211762		N
CYB5D1	124637	2161.4	5837.92	12169.5	2202.16	0.000312021	0.0211762		N
DUOX2	50506	3309.7	4265.74	11954.4	4408.81	0.000305888	0.0211762		N
MPI	4351	2336.1	3981.18	9442.3	2992.67	0.000320406	0.021371		N
ZNF24	7572	2737	2825.53	10763.4	4667.33	0.000323009	0.021371		N
CD8A	925	3845.9	4388.61	12092	3949.86	0.000341145	0.0219894		N
PTGFRN	5738	3260.3	3653.43	10372.6	3564.07	0.000340899	0.0219894		N
TMED6	146456	4789.4	4295.77	12499.6	3371.77	0.000338776	0.0219894		N
C11orf53	341032	6223.1	4849.64	14493.6	3034.14	0.000360415	0.0225456		N
MCU	90550	4123.1	4741.58	12139.9	2819.88	0.000370865	0.0225456		N
TBC1D12	23232	4100.4	4273.52	12333.1	4115.42	0.000355786	0.0225456		N
TNFRSF10D	8793	7785.2	5634.86	17485.2	3804.57	0.000365978	0.0225456		N
FBXO22-AS1	692224	6330.4	4063.25	13163.9	2327.21	0.000377877	0.0228634		N
SMIM14	201895	4505.7	4478.47	12810.6	4036.98	0.000389686	0.0231413		N
MLPH	79083	5404.6	5477.47	15589.5	4969.75	0.000389496	0.0231413		N
NXPH4	11247	6186.8	5203.74	15629.6	4425.64	0.000388692	0.0231413		N
MCUB	55013	2883.8	4249.61	10663.9	3716.92	0.000393676	0.0231709		N
RPRD1A	55197	3049.8	4431.03	12483.6	5203.62	0.000393797	0.0231709		N
ATP5F1B	506	5428.2	4360.48	15778.3	6005.48	0.000413043	0.0238458		N
PDK1	5163	2207.7	2048.13	9975.4	4704.92	0.000414562	0.0238458		N
APOBEC3D	140564	2925.1	2451.52	13097.9	6163.84	0.000420388	0.0239864		N
PDIA3	2923	1236.9	1593.08	10553.6	5585.49	0.000420746	0.0239864		N
B3GNT4	79369	5193.3	4830.09	13538.8	3636.48	0.00043696	0.0245675		N
POLR2A	5430	2960.5	3585.43	11617.6	5093.96	0.000442255	0.0245675		N
TMPRSS3	64699	4276	3456.87	11314.4	3869.24	0.000452416	0.0249063		N
HOXD1	3231	3011.1	4812.3	11119.8	3335.25	0.000465151	0.0251752		N
RNF145	153830	3346.1	4344.53	11735.3	4445.2	0.00046322	0.0251752		N
TFF1	7031	3798.7	4886.27	12013.2	3366	0.000469979	0.0253296		N
CDC42EP1	11135	3301.7	3407.69	11434.1	4835.14	0.000487422	0.0253489		N
GPHN	10243	3708.6	5212.15	13492.6	5070.23	0.000477102	0.0253489		N
GSR	2936	4083.5	6350.47	14431.7	3428.46	0.000481145	0.0253489		N
TPH1	7166	3059.6	2826.93	13472.8	6417.65	0.000478107	0.0253489		N
N4BP2	55728	3567.9	4135.18	12333.7	5023.23	0.000506188	0.0259112		N
PRDM10	56980	4904.8	5950.38	14776	4004.6	0.000510176	0.0259685		N
SEC24A	10802	1218.7	1614.66	10807.3	5891.49	0.000512327	0.0259749		N
DOCK7	85440	5129.1	4624.38	13150.4	3786.27	0.000526605	0.0264894		N
SLC28A3	64078	3169.2	4336.69	13416.9	6141.56	0.00052583	0.0264894		N
LIX1	167410	2581.7	3304.29	9868.8	4287.08	0.000537787	0.0266258		N
PLLP	51090	3383.3	4877.51	11695.4	3793.81	0.000537525	0.0266258		N
CDRT1	374286	3625.3	5688.64	12916.1	3657.23	0.000549121	0.0267949		N
MYO1E	4643	2917.1	2938.37	11068.1	4642.58	0.000551478	0.0267949		N
LEO1	123169	2914.9	4833.97	11027.9	3599.33	0.000556307	0.0269275		N
MAP2K1	5604	4996.6	4860.72	13076.2	3541.24	0.000579007	0.0276095		N
ANGPTL6	83854	5646.2	4832.41	14441.3	4643.75	0.000603404	0.0285605		N
ZWINT	11130	5325.6	3402.62	14389.6	5664.43	0.00060797	0.0286303		N
MYO3B	140469	4966.6	3131.17	13150.5	5114.06	0.000619479	0.0289362		N
NCR1	9437	3115.3	3461.38	12180.2	5669.92	0.000622621	0.0289362		N
MYRF	745	4273.9	4804.2	13163	4818.04	0.000626897	0.0290202		N
CDCP1	64866	4210.1	6100.78	14864.9	5407.15	0.000641388	0.029201		N
LAP3	51056	4681.5	4563.7	12667.1	4069.29	0.000644138	0.029201		N
JADE1	79960	5347.3	4265.9	13286.3	4351.18	0.000643403	0.029201		N
CLCN3	1182	5522	3753.28	12298.4	3620.06	0.000659876	0.029537		N
MTHFD2	10797	1564.4	1974.41	12428.2	6918.43	0.000663416	0.029537		N
SIAE	54414	3771.4	4716.64	11549.7	3555.57	0.000670088	0.029537		N
TCTEX1D2	255758	5676.8	3658.22	12188.5	3436.42	0.000673005	0.029564		N
TRIM5	85363	3376.7	3898.41	11477.5	4846.63	0.000701122	0.0299602		N
ADNP2	22850	4204.4	6911.14	15067.1	4215.02	0.000719851	0.0302984		N
TFAP2A	7020	2760.7	2400.84	10443.1	4976.8	0.000725597	0.0303169		N
WWC1	23286	3941.3	4667.65	13245.5	5512.41	0.000748537	0.0311738		N
MTOR	2475	5022.1	2718.31	12331.8	4706.55	0.000756593	0.031306		N
OTX1	5013	6049.5	4416.86	13592.7	3872.03	0.000755659	0.031306		N
GTF2A2	2958	3249.5	3393.49	10241.6	4226.88	0.00076498	0.0313497		N
ISG20	3669	4438.5	5186.47	13160.7	4372.84	0.00076293	0.0313497		N
STAT2	6773	2519.4	2159.81	9626.8	4652.76	0.000782676	0.0318712		N
FOXD4	2298	4987	4658.92	12645.9	3707.01	0.000788925	0.032024		N
BLOC1S6	26258	3316.9	2884.07	11422.2	5281.53	0.00080232	0.0320973		N
SORD	6652	2697.3	4074.06	11372.7	5363.98	0.000809937	0.0321237		N
GNLY	10578	4627.8	5197.4	12931.3	3769.43	0.000814579	0.0321497		N
CYP2C18	1562	6892	4089.04	13807.1	3579.77	0.00082104	0.0323053		N
LETM1	3954	2908.3	2968.79	10552.6	4983.14	0.000862573	0.0333262		N
RNF213	57674	2853.5	2399.67	11195	5534.05	0.000861797	0.0333262		N
TARP	445347	4389.6	3455.34	10753.7	3687.09	0.000879062	0.0336591		N
NIPA1	123606	3917.9	4915.08	11462	3021.63	0.000887208	0.0337848		N
RNF138	51444	2265.6	2364.17	11721	6303.07	0.000894359	0.0337848		N
SH2D1B	117157	4348.6	4085.1	12721.2	5186.02	0.000900298	0.0337848		N
STS	412	2818.9	4091.81	11438.2	5397.46	0.000900783	0.0337848		N
ZNF683	257101	3835	4311.88	10868.4	3498.79	0.000891624	0.0337848		N
LIPG	9388	2485.4	3220.36	10048.1	4922.37	0.00095244	0.034955		N
SLC25A22	79751	3355.1	3515.75	12077.9	5734.76	0.000953783	0.034955		N
NOL9	79707	3214.3	3238.06	11878.9	5771.69	0.000978646	0.035361		N
SAT1	6303	4894.6	4689.58	12571.2	3961.03	0.000973154	0.035361		N
DHFR	1719	4229.9	3557.02	10549.4	3648.83	0.00100089	0.0358616		N
BACE2	25825	2378.6	3503.78	10300.1	5164.01	0.00102045	0.0360769		N
SENP8	123228	3716	3483.66	13304.6	6442.14	0.0010225	0.0360769		N
RXFP1	59350	4164.1	3663.64	11226.9	4352.17	0.00103822	0.0362869		N
SAMD9L	219285	2463.9	2566.88	11316	6016.53	0.00103692	0.0362869		N
CXCL16	58191	2392.1	2904.43	8764.5	4138.43	0.00104789	0.0365255		N
IBTK	25998	1231.8	1889.34	9364.7	5543.06	0.00106346	0.0369425		N
CDK2AP1	8099	3093.5	1975.6	9432.5	4337.03	0.00110159	0.0375492		N
HSPA5	3309	3367.2	4541.19	12287.8	5612.36	0.00110654	0.0375492		N
ZBTB8A	653121	2365.2	4080.77	11254.9	5859.13	0.00116941	0.0389613		N
CXCL1	2919	3826.44	3765.49	11034.7	4310.16	0.00117728	0.0391219		N
SHMT2	6472	3299.3	3658.36	11613.6	5563.54	0.00120733	0.0398111		N
REG1A	5967	5668.1	3588.28	11356.9	2980.59	0.0012181	0.0400125		N
ANKFY1	51479	3363.5	4396.15	10938	4452.96	0.00123266	0.0402325		N
GALNT1	2589	3502.3	3500.51	10690.6	4692.26	0.0012365	0.0402555		N
MUC6	4588	2449.8	3397.15	9972.6	5027.1	0.0012452	0.0404362		N
SQOR	58472	3488.7	5327.42	11764	4198.22	0.00125338	0.0405988		N
TRIM15	89870	2100.3	2630.54	10017.2	5057.85	0.00126371	0.0406744		N
EP400P1	347918	3915.2	2512.35	12900.2	6281.91	0.00127624	0.040754		N
LARP1B	55132	3371.4	3701.8	10174.4	4247.44	0.0012952	0.0411355		N
DOC2B	8447	1394.9	2925.06	9737.8	5824.9	0.0013291	0.041664		N
GOT1	2805	3350.5	4661.3	12594	6037.66	0.00134473	0.041664		N
SERPINB8	5271	2444.4	3618.23	9203.4	4289.57	0.00134223	0.041664		N
SLC25A37	51312	4205.8	4463.42	12644.6	5386.51	0.00133683	0.041664		N
TET2	54790	4456.4	4930.74	12305.3	4273.23	0.00133975	0.041664		N
TNFRSF10B	8795	9069.4	3999.57	15050.1	2803.46	0.00133364	0.041664		N
FFAR4	338557	3829.3	3706.67	12970.9	6312.04	0.00135725	0.0419506		N
CLSPN	63967	2761.6	3844.16	11772.4	6182.58	0.00137275	0.0422263		N
DGCR11	25786	5124.4	5793.65	13958.1	4446.78	0.00137187	0.0422263		N
TIMM21	29090	3168.22	4540.18	11145.8	4537.84	0.0013817	0.0423998		N
CDHR4	389118	3848.3	3471.11	10753.6	4553.29	0.00141154	0.0430069		N
C18orf25	147339	4771.1	4109.26	11545.9	3932.6	0.00141673	0.0430392		N
PRRC1	133619	3628.1	3706.97	11687.9	5481.4	0.00143837	0.0430547		N
R3HCC1	203069	4590.1	3593.38	13820.1	6453.43	0.00143045	0.0430547		N
RIMBP3	85376	2576.7	3672.61	9162.6	4134.46	0.00144369	0.0430547		N
ALAS1	211	3594.8	4952.78	12207.6	5294.64	0.00145373	0.043065		N
SRRM2-AS1	100128788	5096.4	6129.81	13894.6	3650.57	0.0014775	0.0434678		N
MYO5C	55930	4694	6540.87	13934.3	3312.08	0.00148259	0.0435177		N
PCLAF	9768	6797	4068.43	13906.4	4409.21	0.00148855	0.0435292		N
PDE4C	5143	4590.5	5307.31	12375.9	3624.62	0.00148976	0.0435292		N
KRT5	3852	2984.8	3802.47	10487.5	4981.59	0.00149853	0.043639		N
DEPDC1B	55789	5235.9	3682.55	12632	4954.19	0.00151775	0.0439466		N
DUSP4	1846	2770	4524.81	13198.8	7249.29	0.00152957	0.0441891		N
YWHAEP7	284100	1963	3031.69	10536.5	6105.01	0.00153673	0.0442961		N
FRMD3	257019	3740.5	3534.18	10686.2	4634.11	0.00155575	0.0443461		N
KLHDC7B	113730	5436.4	5035.78	14321.6	5600.08	0.00155486	0.0443461		N
MRRF	92399	9139.8	4447.9	15940.9	3624.62	0.0015603	0.0443771		N
JAK2	3717	3874.4	3566.76	10913.9	4714.65	0.0015757	0.0445278		N
MORC4	79710	3591.4	3518.8	10639.1	4745.62	0.00157537	0.0445278		N
BTN3A1	11119	2504.7	2107.83	10349.4	5656.41	0.00159274	0.0449016		N
MT1G	4495	6955.3	4964.89	14235.3	3544.3	0.00161758	0.0454021		N
MGC12916	84815	4342.3	4943.77	13388.3	5884.49	0.00162741	0.0454113		N
PNPLA3	80339	4495.7	5800.59	12959.5	4073.65	0.00163206	0.0454113		N
GAPDH	2597	5624.5	5313.52	13567.2	4123.12	0.00165591	0.0457769		N
SFXN1	94081	2874.6	5051.97	12803.3	6698.69	0.00166064	0.0458088		N
MESD	23184	4089.1	4695.56	11530.3	4298.24	0.00166958	0.0459422		N
SGPP1	81537	1575.7	1264.03	10764	6643.9	0.0017042	0.0466096		N
PGAM1	5223	4043.5	4809.6	11000.7	3355.79	0.00172865	0.0471532		N
CD74	972	4106.9	5138.63	12600.6	5202.19	0.00173967	0.0471772		N
RIMS3	9783	3228.6	4233.98	9772.5	3708.15	0.0017676	0.047733		N
PARP14	54625	3239.8	3765.77	12054.8	6284.56	0.00177891	0.0478216		N
RPL23AP53	644128	3862.4	4427.7	11346.8	4701.99	0.00178207	0.0478216		N
MFSD14A	64645	4417.56	4517.36	12346.3	4838.82	0.0018088	0.0484375		N
CABIN1	23523	2349.9	2638.38	11866.5	6995.15	0.00182664	0.0486109		N
CPOX	1371	2220.1	2200.24	10871.2	6366.87	0.001839	0.0487375		N
DNM2	1785	5270.7	4597.82	12963.5	4833.91	0.00185238	0.0488902		N
NPM2	10361	4259.8	3833.21	10519	3849.13	0.00185766	0.0489288		N
IPPK	64768	4023.7	3371.23	12393.7	6062.29	0.00187319	0.0490063		N
MIR155HG	114614	2947.44	2903.97	12104.1	6717.98	0.00187554	0.0490063		N
POM121L10P	646074	5908.5	4397.78	12686.9	3908.93	0.00189514	0.0492618		N
TRIB2	28951	2903.1	4670.56	10074.9	4113.81	0.00189719	0.0492618		N
SPIB	6689	4811	2587.69	11891.5	5200.11	0.00193712	0.0497946		N

## Sheet: survival
		High expression group (n=10)		Low expression group (n=10)		t.test				Survival
Hugo_Symbol	Entrez_Gene_Id	Average # of CNVs	SD	Average # of CNVs	SD	pvalue	p.adjust.qvalue	HE_increase		p_value	p_value_BH	p_value_qvalue	Approved.symbol	Approved.name	Alias.symbols
ATP5F1A	498	1478.1	1476.78	12328.6	2414.8	4.04551e-09	5.1892e-05	N		0.825115	0.988335	0.924599	HGNC:823	ATP5F1A	ATP5A, hATP1, OMR, ORM
FECH	2235	1256.3	1337.88	12970.3	2953.67	5.38698e-08	0.00023033	N		0.739129	0.982217	0.918877	HGNC:3647	FECH	#N/A
HSPA4L	22824	1950.5	1480.74	12007.3	3045.71	3.64524e-07	0.000935156	N		0.672548	0.974524	0.91168	HGNC:17041	HSPA4L	APG-1, Osp94, HSPH3
CD200	4345	1701.5	1938.19	10036.6	2798.36	8.37928e-07	0.00111837	N		0.535876	0.95611	0.894453	HGNC:7203	CD200	MRC, OX-2
HSD17B1	3292	2663	3865.37	14266.5	2899.67	8.27428e-07	0.00111837	N		0.813737	0.986766	0.923132	HGNC:5210	HSD17B1	HSD17, MGC138140, SDR28C1
WARS	7453	1849.9	2042.03	12385.9	3529.06	8.71879e-07	0.00111837	N		0.000157104	0.0317179	0.0296725	HGNC:12729	WARS1	IFP53
RBFA	79863	2525	3226.93	14478.2	4189.39	1.68939e-06	0.00133303	N		0.977586	0.998672	0.93427	HGNC:26120	RBFA	FLJ21172, HsT169
CXCL11	6373	1199.9	1664.66	11382.7	3676.29	2.90587e-06	0.00207076	N		0.992907	0.999192	0.934757	HGNC:10638	CXCL11	H174, b-R1, I-TAC, IP-9
BAK1	578	2649.7	3743.47	12831.3	3148.68	4.04429e-06	0.0024703	N		0.803006	0.986036	0.922449	HGNC:949	BAK1	BCL2L7, BAK
RPL22L1	200916	1990	1782.7	12049.5	3767.58	4.02833e-06	0.0024703	N		0.898809	0.991949	0.927981	HGNC:27610	RPL22L1	#N/A
ENTPD4	9583	3255.8	4488.3	17084.2	5188.48	5.8239e-06	0.00287321	N		0.592479	0.964749	0.902535	HGNC:14573	ENTPD4	LALP70, LAP70, KIAA0392, NTPDase-4, UDPase
FOXD4L1	200350	3028.6	3274.16	13484.1	3968.79	5.64841e-06	0.00287321	N		0.0299213	0.498854	0.466684	HGNC:18521	FOXD4L1	FOXD5
NEO1	4756	2707.7	3617.85	11669.6	2788.02	9.8575e-06	0.00371891	N		0.216132	0.862518	0.806897	HGNC:7754	NEO1	NGN, HsT17534, IGDCC2, NTN1R2
ATF5	22809	4875.1	4005.14	16064.3	4289.48	1.08288e-05	0.00396862	N		0.0950533	0.72238	0.675795	HGNC:790	ATF5	#N/A
NOCT	25819	1701.9	2052.38	9289	3189.23	1.21648e-05	0.00400099	N		0.65399	0.973537	0.910756	HGNC:14254	NOCT	CCR4L, Ccr4c, NOC
VWA5B2	90113	5133	3112.16	12829.7	2520.75	1.15503e-05	0.00400099	N		0.000173744	0.0339639	0.0317737	HGNC:25144	VWA5B2	DKFZp761K032, LOC90113
FABP2	2169	4357.6	4332.02	14665.9	3227.07	1.46908e-05	0.0045961	N		0.162527	0.824226	0.771074	HGNC:3556	FABP2	I-FABP
NT5DC3	51559	3511.2	3887.82	14991.6	4707.2	1.45432e-05	0.0045961	N		0.479478	0.94817	0.887025	HGNC:30826	NT5DC3	TU12B1-TY, FLJ11266
PDIA3P1	171423	2114.4	4220.37	12157.1	3265.95	1.60504e-05	0.00478789	N		0.847353	0.988543	0.924794	HGNC:4607	PDIA3P1	GRP58P
RIBC2	26150	3687.1	2731.82	12274.2	3670.48	1.78638e-05	0.00520773	N		0.111225	0.761087	0.712006	HGNC:13241	RIBC2	DKFZp566F0546, FLJ25720
HLA-DMA	3108	2047.1	2428.72	9965.3	3459.76	2.06704e-05	0.00541102	N		0.119897	0.770555	0.720864	HGNC:4934	HLA-DMA	D6S222E, RING6
PIGN	23556	2508.6	2743.03	11425.1	3889.74	2.04426e-05	0.00541102	N		0.642692	0.973537	0.910756	HGNC:8967	PIGN	MCD4, PIG-N
SERPINA1	5265	3331.9	3783.68	14615.5	4893.72	2.31005e-05	0.00569937	N		0.808505	0.986766	0.923132	HGNC:8941	SERPINA1	AAT, A1A, PI1, alpha-1-antitrypsin, A1AT, alpha1AT
SRBD1	55133	1249.67	1953.09	11301.1	4470.26	2.49298e-05	0.00596583	N		0.459495	0.944693	0.883772	HGNC:25521	SRBD1	FLJ10379
SLC30A7	148867	1999.6	1927.98	11848.6	4388	2.56764e-05	0.00598824	N		0.631574	0.971763	0.909097	HGNC:19306	SLC30A7	ZnTL2, ZNT7
DDB2	1643	3286.4	3690.68	14951.7	5218.16	2.72443e-05	0.00608395	N		0.00892664	0.309991	0.290001	HGNC:2718	DDB2	DDBB, UV-DDB2, FLJ34321, XPE
DOCK5	80005	1585.4	1757.19	14241.3	5513.8	2.7721e-05	0.00608395	N		0.290936	0.895059	0.837339	HGNC:23476	DOCK5	FLJ21034
UBXN8	7993	1913.9	2722.21	11202.8	4220.68	2.89326e-05	0.00608395	N		0.136455	0.796943	0.74555	HGNC:30307	UBXN8	D8S2298E, REP8
ULBP3	79465	1767.1	2193.76	14085.5	5499.68	2.84608e-05	0.00608395	N		0.24396	0.874328	0.817945	HGNC:14895	ULBP3	RAET1N
ASB14	142686	3988.9	3971.39	13692.8	3933.48	3.25772e-05	0.00634958	N		0.212398	0.860976	0.805454	HGNC:19766	ASB14	DKFZp313L0121
EPOR	2057	3647	3455.34	11305.9	2558.74	3.26709e-05	0.00634958	N		0.001118	0.107464	0.100534	HGNC:3416	EPOR	#N/A
SLC25A48	153328	1190.9	1989.51	11625.7	4743.97	3.24044e-05	0.00634958	N		0.720193	0.97895	0.91582	HGNC:30451	SLC25A48	FLJ44862, HDMCP
LGMN	5641	2476.8	2891.53	12193.1	4538.12	3.85339e-05	0.00704242	N		0.238065	0.87314	0.816833	HGNC:9472	LGMN	LGMN1
MPHOSPH9	10198	3474.7	3034.04	13065	4462.49	3.96646e-05	0.00704242	N		0.828137	0.988543	0.924794	HGNC:7215	MPHOSPH9	MPP9
WDR41	55255	1313.1	1967.92	9464.9	3835.42	4.0079e-05	0.00704242	N		0.458685	0.944693	0.883772	HGNC:25601	WDR41	FLJ10904
HK2	3099	1814.3	3506.19	11606.6	4479.03	4.3593e-05	0.00717924	N		0.814759	0.986766	0.923132	HGNC:4923	HK2	#N/A
HLA-DPA1	3113	3051.5	4499.9	12874	3494.41	4.34132e-05	0.00717924	N		0.123483	0.781504	0.731107	HGNC:4938	HLA-DPA1	#N/A
TMCC3	57458	5148.4	4833.37	15284.7	3073.8	4.79222e-05	0.00740604	N		0.303046	0.89712	0.839267	HGNC:29199	TMCC3	KIAA1145
KIAA1468	57614	1241.9	1847.8	11106.1	4666.27	4.91015e-05	0.00749796	N		0.603615	0.966511	0.904183	HGNC:29289	RELCH	HsT885, HsT3308, FLJ33841
ADGRG6	57211	2256.7	3706.31	11252.1	3898.31	5.03685e-05	0.00760094	N		0.779644	0.985003	0.921483	HGNC:13841	ADGRG6	FLJ14937
GZMA	3001	2930	3023.74	10785.3	3565.75	5.16614e-05	0.0077054	N		0.140401	0.800549	0.748924	HGNC:4708	GZMA	#N/A
HSP90B1	7184	1366.7	1526.65	10329.5	4243.64	5.30835e-05	0.00782649	N		0.951784	0.996145	0.931907	HGNC:12028	HSP90B1	GP96, GRP94
TNFRSF11A	8792	1484.5	1634.67	10639.6	4402.71	5.96893e-05	0.00832216	N		0.73501	0.98185	0.918533	HGNC:11908	TNFRSF11A	RANK, CD265, FEO
PHF23	79142	1275.6	1536.89	10018.4	4210.79	6.12209e-05	0.00844392	N		0.271891	0.884262	0.827238	HGNC:28428	PHF23	MGC2941, FLJ16355
LINC01547	84536	3793.3	3362.3	12729.8	4202.3	6.29464e-05	0.00858954	N		0.987856	0.998672	0.93427	HGNC:15707	LINC01547	#N/A
PIAS2	9063	765.8	1715.79	10501.5	4757.16	7.01633e-05	0.00918356	N		0.717745	0.978753	0.915635	HGNC:17311	PIAS2	PIASX-BETA, miz, PIASX-ALPHA, ZMIZ4, ARIP3
POLR3G	10622	3439.1	3895.74	12087.1	3657.27	7.28501e-05	0.00938626	N		0.485117	0.950048	0.888781	HGNC:30075	POLR3G	RPC32, RPC7, C31
SPNS2	124976	1996.7	1869.82	11051.3	4489.56	7.31754e-05	0.00938626	N		0.66407	0.973537	0.910756	HGNC:26992	SPNS2	SLC63A2
KLHL2	11275	2785.7	3267.29	11655.4	4306.92	7.71035e-05	0.0097922	N		0.363421	0.920992	0.8616	HGNC:6353	KLHL2	MAV
GPR20	2843	3103.1	4072.93	11396.1	3010.42	8.19416e-05	0.0102046	N		0.918405	0.993327	0.92927	HGNC:4475	GPR20	#N/A
ROBO3	64221	4185.4	3291	12872.1	4243.07	8.6855e-05	0.0105103	N		0.00177028	0.141281	0.13217	HGNC:13433	ROBO3	RBIG1, FLJ21044, HGPS
BCL2	596	3155.6	4453.35	12463.6	3756.92	9.01428e-05	0.0107582	N		0.256802	0.876925	0.820374	HGNC:990	BCL2	Bcl-2, PPP1R50
NARS	4677	3055.9	3556.72	12214.1	4463.32	9.14196e-05	0.0107582	N		0.710878	0.977858	0.914799	HGNC:7643	NARS1	#N/A
RNF19B	127544	3044.4	2064.7	9196.5	3105.99	9.10108e-05	0.0107582	N		0.896675	0.991693	0.927741	HGNC:26886	RNF19B	FLJ90005
UGT8	7368	2135.8	3767.57	12816.2	5358.04	9.28234e-05	0.0108241	N		0.360194	0.920126	0.86079	HGNC:12555	UGT8	#N/A
VPS4B	9525	3399.9	3064.46	11693.9	4120.88	9.3818e-05	0.0108415	N		0.877981	0.990255	0.926396	HGNC:10895	VPS4B	VPS4-2, SKD1B
NCOR1	9611	2082.3	3980.86	12364.7	5055.91	9.70613e-05	0.0109212	N		0.533287	0.95611	0.894453	HGNC:7672	NCOR1	N-CoR, hCIT529I10, TRAC1, hN-CoR, KIAA1047, MGC104216, PPP1R109
SMAD2	4087	3634.8	3445.67	12272.4	4194.91	9.66708e-05	0.0109212	N		0.387079	0.927052	0.867268	HGNC:6768	SMAD2	MADR2, JV18-1
CHAC2	494143	2160.9	3094.19	10700.3	4291.12	9.89555e-05	0.0110375	N		0.48657	0.95052	0.889223	HGNC:32363	CHAC2	GCG1
ASPHD2	57168	2919.3	2294.96	10551.4	3939.25	0.000101378	0.0112102	N		0.701812	0.976324	0.913363	HGNC:30437	ASPHD2	FLJ39838
CEP97	79598	2561.7	2809.85	11482.8	4604.9	0.000104384	0.0113469	N		0.770881	0.985003	0.921483	HGNC:26244	CEP97	FLJ23047
ALG2	85365	6019.9	4391.55	15060.2	3716.78	0.000107228	0.0115582	N		0.437778	0.941656	0.880931	HGNC:23159	ALG2	CDGIi, FLJ14511, hALPG2, NET38, CDG1I
UBASH3B	84959	2949.8	3342.19	12449.8	4870.84	0.000111502	0.0118202	N		0.669918	0.974422	0.911584	HGNC:29884	UBASH3B	KIAA1959, STS-1, TULA2, TULA-2
FER1L6	654463	4293.6	3791.77	12397.4	3617.55	0.000118591	0.0123673	N		0.241802	0.874328	0.817945	HGNC:28065	FER1L6	C8ORFK23
GALNT7	51809	1832.7	1521.72	10727.8	4598.59	0.000120279	0.012385	N		0.211971	0.859886	0.804434	HGNC:4129	GALNT7	GALNAC-T7
IL15	3600	2367	2381.8	12919.3	5573.93	0.000128055	0.0127331	N		0.872275	0.990255	0.926396	HGNC:5977	IL15	IL-15, MGC9721
KIR2DL4	3805	4217	2343.91	11321.3	3677.64	0.000126904	0.0127331	N		0.401007	0.931719	0.871635	HGNC:6332	KIR2DL4	103AS, 15.212, CD158D
SLC18A1	6570	4866.1	4045.57	12645.8	2807.9	0.000131086	0.012825	N		0.954569	0.996155	0.931915	HGNC:10934	SLC18A1	CGAT
NUCB2	4925	1343.9	1568.7	9972	4541.23	0.000136945	0.0132075	N		0.699119	0.976128	0.91318	HGNC:8044	NUCB2	NEFA
PLAC8	51316	999.1	832.29	11192.4	5188.07	0.000139435	0.013269	N		0.127236	0.783786	0.733242	HGNC:19254	PLAC8	onzin, C15
SFXN2	118980	2964.4	2967.49	13742.6	5776.33	0.000140873	0.013269	N		0.589663	0.96451	0.902311	HGNC:16086	SFXN2	SLC56A2
CD274	29126	5269.5	3949.71	13089.1	3249.28	0.000146602	0.0134336	N		0.0734203	0.669429	0.62626	HGNC:17635	CD274	B7-H, B7H1, PD-L1, PDL1, B7-H1
IFIT3	3437	2611.6	2793.82	9772.2	3702.8	0.00014662	0.0134336	N		0.843093	0.988543	0.924794	HGNC:5411	IFIT3	ISG60, RIG-G, CIG-49, IFI60, GARG-49, IRG2
FAM167A	83648	2898.1	3556.22	11354	4255.24	0.00014855	0.0135139	N		0.54923	0.960165	0.898247	HGNC:15549	FAM167A	DIORA-1
FOXJ1	2302	5892.6	3354.93	12911.1	3228.95	0.000154876	0.0139901	N		0.092999	0.717197	0.670947	HGNC:3816	FOXJ1	HFH-4, HFH4
LACTB	114294	2964.7	2995.92	11891.3	4806.5	0.000160925	0.0142803	N		0.978213	0.998672	0.93427	HGNC:16468	LACTB	FLJ14902
TNFRSF10A	8797	2855.8	4427.07	13100	5146.19	0.000161427	0.0142803	N		0.723902	0.979489	0.916324	HGNC:11904	TNFRSF10A	DR4, Apo2, TRAILR-1, CD261, TRAILR1
SOCS6	9306	1654.22	1306.02	11168.6	5065.36	0.000168639	0.0148161	N		0.852494	0.988676	0.924919	HGNC:16833	SOCS6	CIS4, SSI4, HSPC060, STATI4, STAI4, Cish4
NR4A2	4929	3315.2	5252.45	12876.6	2865.55	0.000179264	0.0153295	N		0.439607	0.94183	0.881094	HGNC:7981	NR4A2	TINUR, NOT, RNR1, HZF-3
IL9R	3581	4587.9	4206.46	12845.1	3611.55	0.00018498	0.0157136	N		0.921428	0.993327	0.92927	HGNC:6030	IL9R	CD129
PKIB	5570	2970	4398.22	11411.5	3568.83	0.000192753	0.0160549	N		0.0298044	0.498837	0.466668	HGNC:9018	PKIB	#N/A
BAG3	9531	3778.4	5687.54	14553.2	4434.06	0.000196027	0.0161693	N		0.462086	0.945097	0.88415	HGNC:939	BAG3	#N/A
VPS13C	54832	3747.5	3506.57	12597.3	4767.96	0.000208676	0.0168346	N		0.160945	0.823421	0.770321	HGNC:23594	VPS13C	FLJ20136, FLJ10381, KIAA1421
CCDC68	80323	1958.1	1340.54	11118.6	5026.16	0.000215524	0.0172784	N		0.417681	0.936747	0.876339	HGNC:24350	CCDC68	SE57-1
SH3BP2	6452	2574.2	2888.24	12844.3	5816.39	0.00023246	0.0180714	N		0.111188	0.761087	0.712006	HGNC:10825	SH3BP2	RES4-23, CRBM
APOL6	80830	2698	3128.62	10738.3	4433.28	0.000240841	0.0182342	N		0.998908	0.99977	0.935297	HGNC:14870	APOL6	APOL-VI, APOLVI
IFNG	3458	3788.9	4708.6	12512.7	3643.87	0.000239801	0.0182342	N		0.162244	0.824028	0.770888	HGNC:5438	IFNG	#N/A
SEC61B	10952	4398.7	4603.16	13893.5	4681.9	0.000236013	0.0182342	N		0.784335	0.985871	0.922295	HGNC:16993	SEC61B	#N/A
THRAP3	9967	2689.1	4115.3	10525.7	3494.71	0.000241663	0.0182342	N		0.623889	0.970837	0.908231	HGNC:22964	THRAP3	TRAP150, BCLAF2
CLPX	10845	3833.5	4558.72	12620.9	4025.06	0.000246423	0.0184847	N		0.764041	0.985003	0.921483	HGNC:2088	CLPX	#N/A
CCDC125	202243	5341.5	4131.01	14183.9	4545.82	0.00025214	0.0186949	N		0.35448	0.917977	0.858779	HGNC:28924	CCDC125	KENAE
CCDC62	84660	4616.2	5114.14	14071.6	3997.51	0.000251314	0.0186949	N		0.237175	0.872703	0.816425	HGNC:30723	CCDC62	TSP-NY, FLJ40344, CT109, ERAP75
AMD1	262	2567.1	2930.24	10922.2	4741.81	0.000263224	0.0192937	N		0.50758	0.953981	0.892461	HGNC:457	AMD1	SAMDC
PLK2	10769	2567.9	3929.43	12929.1	5818.32	0.000266376	0.0193041	N		0.970094	0.997904	0.933552	HGNC:19699	PLK2	SNK
SLC39A14	23516	6845.8	4179.35	14826.4	3684.87	0.000269148	0.0193954	N		0.346838	0.91517	0.856153	HGNC:20858	SLC39A14	KIAA0062, NET34, ZIP14
MANF	7873	3290.7	5470.84	13830.8	4942.33	0.000270848	0.0194088	N		0.19674	0.85211	0.797159	HGNC:15461	MANF	ARP
DDX60L	91351	2197.9	2083.41	11937.4	5591.4	0.000274672	0.0195736	N		0.752413	0.984423	0.92094	HGNC:26429	DDX60L	FLJ31033
FBXW10	10517	1703.9	2633.97	11488.1	5681.68	0.000289275	0.0204821	N		0.845752	0.988543	0.924794	HGNC:1211	FBXW10	SM2SH2, HREP, Fbw10
FOXRED2	80020	3459.8	3523.7	11031.1	4011.51	0.000297738	0.0208694	N		0.0470763	0.59136	0.553225	HGNC:26264	FOXRED2	FLJ23322, ERFAD
ATPAF2	91647	2720.3	5259.28	12089.7	3857.8	0.000308935	0.0211762	N		0.919645	0.993327	0.92927	HGNC:18802	ATPAF2	Atp12p, ATP12, LP3663, MGC29736
GDPGP1	390637	4254.5	4096.29	13006.3	4646.15	0.000307761	0.0211762	N		0.832837	0.988543	0.924794	HGNC:34360	GDPGP1	#N/A
CYB5D1	124637	2161.4	5837.92	12169.5	2202.16	0.000312021	0.0211762	N		0.77386	0.985003	0.921483	HGNC:26516	CYB5D1	FLJ32499
DUOX2	50506	3309.7	4265.74	11954.4	4408.81	0.000305888	0.0211762	N		0.769354	0.985003	0.921483	HGNC:13273	DUOX2	P138-TOX, P138(TOX), THOX2, LNOX2
MPI	4351	2336.1	3981.18	9442.3	2992.67	0.000320406	0.021371	N		0.346793	0.91517	0.856153	HGNC:7216	MPI	#N/A
ZNF24	7572	2737	2825.53	10763.4	4667.33	0.000323009	0.021371	N		0.70184	0.976324	0.913363	HGNC:13032	ZNF24	ZSCAN3, Zfp191, KOX17
CD8A	925	3845.9	4388.61	12092	3949.86	0.000341145	0.0219894	N		0.440698	0.942143	0.881386	HGNC:1706	CD8A	#N/A
PTGFRN	5738	3260.3	3653.43	10372.6	3564.07	0.000340899	0.0219894	N		0.639979	0.973149	0.910393	HGNC:9601	PTGFRN	FPRP, EWI-F, CD9P-1, FLJ11001, KIAA1436, SMAP-6, CD315
TMED6	146456	4789.4	4295.77	12499.6	3371.77	0.000338776	0.0219894	N		0.00227844	0.167259	0.156473	HGNC:28331	TMED6	MGC23911, p24gamma5, p24g5
C11orf53	341032	6223.1	4849.64	14493.6	3034.14	0.000360415	0.0225456	N		0.0889675	0.706421	0.660866	HGNC:30527	C11orf53	MGC50104
MCU	90550	4123.1	4741.58	12139.9	2819.88	0.000370865	0.0225456	N		0.668401	0.974422	0.911584	HGNC:23526	MCU	FLJ46135
TBC1D12	23232	4100.4	4273.52	12333.1	4115.42	0.000355786	0.0225456	N		0.636638	0.97256	0.909842	HGNC:29082	TBC1D12	KIAA0608
TNFRSF10D	8793	7785.2	5634.86	17485.2	3804.57	0.000365978	0.0225456	N		0.531741	0.95611	0.894453	HGNC:11907	TNFRSF10D	DcR2, TRUNDD, TRAILR4, CD264
FBXO22-AS1	692224	6330.4	4063.25	13163.9	2327.21	0.000377877	0.0228634	N		0.127064	0.783786	0.733242	HGNC:31025	FBXO22-AS1	HsT18082, NCRNA00053, FISTC1OS
SMIM14	201895	4505.7	4478.47	12810.6	4036.98	0.000389686	0.0231413	N		0.926134	0.993396	0.929335	HGNC:27321	SMIM14	FLJ13289
MLPH	79083	5404.6	5477.47	15589.5	4969.75	0.000389496	0.0231413	N		0.869921	0.989726	0.925901	HGNC:29643	MLPH	l1Rk3, l(1)-3Rk, Slac-2a, ln, exophilin-3
NXPH4	11247	6186.8	5203.74	15629.6	4425.64	0.000388692	0.0231413	N		0.138876	0.800039	0.748446	HGNC:8078	NXPH4	NPH4
MCUB	55013	2883.8	4249.61	10663.9	3716.92	0.000393676	0.0231709	N		0.657263	0.973537	0.910756	HGNC:26076	MCUB	FLJ20647
RPRD1A	55197	3049.8	4431.03	12483.6	5203.62	0.000393797	0.0231709	N		0.761049	0.985003	0.921483	HGNC:25560	RPRD1A	P15RS, FLJ10656, HsT3101
ATP5F1B	506	5428.2	4360.48	15778.3	6005.48	0.000413043	0.0238458	N		0.359258	0.92011	0.860775	HGNC:830	ATP5F1B	#N/A
PDK1	5163	2207.7	2048.13	9975.4	4704.92	0.000414562	0.0238458	N		0.704983	0.976878	0.913881	HGNC:8809	PDK1	#N/A
APOBEC3D	140564	2925.1	2451.52	13097.9	6163.84	0.000420388	0.0239864	N		4.21089e-05	0.0150301	0.0140608	HGNC:17354	APOBEC3D	ARP6, APOBEC3DE
PDIA3	2923	1236.9	1593.08	10553.6	5585.49	0.000420746	0.0239864	N		0.805729	0.986249	0.922648	HGNC:4606	PDIA3	P58, ERp61, ERp57, ERp60, GRP57, PI-PLC, HsT17083
B3GNT4	79369	5193.3	4830.09	13538.8	3636.48	0.00043696	0.0245675	N		0.0184096	0.413813	0.387127	HGNC:15683	B3GNT4	B3GN-T4, beta3Gn-T4
POLR2A	5430	2960.5	3585.43	11617.6	5093.96	0.000442255	0.0245675	N		0.188338	0.845818	0.791273	HGNC:9187	POLR2A	POLRA, RPB1
TMPRSS3	64699	4276	3456.87	11314.4	3869.24	0.000452416	0.0249063	N		0.65905	0.973537	0.910756	HGNC:11877	TMPRSS3	#N/A
HOXD1	3231	3011.1	4812.3	11119.8	3335.25	0.000465151	0.0251752	N		0.862435	0.989124	0.925338	HGNC:5132	HOXD1	#N/A
RNF145	153830	3346.1	4344.53	11735.3	4445.2	0.00046322	0.0251752	N		0.911804	0.993327	0.92927	HGNC:20853	RNF145	FLJ31951
TFF1	7031	3798.7	4886.27	12013.2	3366	0.000469979	0.0253296	N		0.124061	0.781921	0.731497	HGNC:11755	TFF1	D21S21, HPS2, pS2, pNR-2, HP1.A
CDC42EP1	11135	3301.7	3407.69	11434.1	4835.14	0.000487422	0.0253489	N		0.206789	0.856493	0.80126	HGNC:17014	CDC42EP1	MSE55, CEP1, Borg5
GPHN	10243	3708.6	5212.15	13492.6	5070.23	0.000477102	0.0253489	N		0.932925	0.994123	0.930014	HGNC:15465	GPHN	KIAA1385
GSR	2936	4083.5	6350.47	14431.7	3428.46	0.000481145	0.0253489	N		0.177839	0.835827	0.781927	HGNC:4623	GSR	#N/A
TPH1	7166	3059.6	2826.93	13472.8	6417.65	0.000478107	0.0253489	N		0.847181	0.988543	0.924794	HGNC:12008	TPH1	#N/A
N4BP2	55728	3567.9	4135.18	12333.7	5023.23	0.000506188	0.0259112	N		0.891418	0.991352	0.927422	HGNC:29851	N4BP2	B3BP
PRDM10	56980	4904.8	5950.38	14776	4004.6	0.000510176	0.0259685	N		0.561672	0.96195	0.899916	HGNC:13995	PRDM10	KIAA1231, PFM7, MGC131802
SEC24A	10802	1218.7	1614.66	10807.3	5891.49	0.000512327	0.0259749	N		0.277629	0.889702	0.832327	HGNC:10703	SEC24A	#N/A
DOCK7	85440	5129.1	4624.38	13150.4	3786.27	0.000526605	0.0264894	N		0.788955	0.985937	0.922357	HGNC:19190	DOCK7	KIAA1771, ZIR2
SLC28A3	64078	3169.2	4336.69	13416.9	6141.56	0.00052583	0.0264894	N		0.496187	0.952352	0.890937	HGNC:16484	SLC28A3	CNT3
LIX1	167410	2581.7	3304.29	9868.8	4287.08	0.000537787	0.0266258	N		0.466847	0.945336	0.884374	HGNC:18581	LIX1	Lft
PLLP	51090	3383.3	4877.51	11695.4	3793.81	0.000537525	0.0266258	N		0.26725	0.880774	0.823976	HGNC:18553	PLLP	PMLP
CDRT1	374286	3625.3	5688.64	12916.1	3657.23	0.000549121	0.0267949	N		0.760127	0.985003	0.921483	HGNC:14379	CDRT1	HREP, SM25H2, FBXW10B
MYO1E	4643	2917.1	2938.37	11068.1	4642.58	0.000551478	0.0267949	N		0.915252	0.993327	0.92927	HGNC:7599	MYO1E	MYO1C, HuncM-IC, MGC104638
LEO1	123169	2914.9	4833.97	11027.9	3599.33	0.000556307	0.0269275	N		0.81164	0.986766	0.923132	HGNC:30401	LEO1	#N/A
MAP2K1	5604	4996.6	4860.72	13076.2	3541.24	0.000579007	0.0276095	N		0.319656	0.90452	0.84619	HGNC:6840	MAP2K1	MEK1, MAPKK1
ANGPTL6	83854	5646.2	4832.41	14441.3	4643.75	0.000603404	0.0285605	N		0.320942	0.904602	0.846266	HGNC:23140	ANGPTL6	ARP5, AGF
ZWINT	11130	5325.6	3402.62	14389.6	5664.43	0.00060797	0.0286303	N		0.747423	0.984423	0.92094	HGNC:13195	ZWINT	KNTC2AP, SIP30, Zwint1
MYO3B	140469	4966.6	3131.17	13150.5	5114.06	0.000619479	0.0289362	N		0.289933	0.895059	0.837339	HGNC:15576	MYO3B	#N/A
NCR1	9437	3115.3	3461.38	12180.2	5669.92	0.000622621	0.0289362	N		0.2537	0.876925	0.820374	HGNC:6731	NCR1	NK-p46, NKP46, CD335
MYRF	745	4273.9	4804.2	13163	4818.04	0.000626897	0.0290202	N		0.982553	0.998672	0.93427	HGNC:1181	MYRF	Ndt80, pqn-47, MRF
CDCP1	64866	4210.1	6100.78	14864.9	5407.15	0.000641388	0.029201	N		0.877583	0.990255	0.926396	HGNC:24357	CDCP1	CD318, SIMA135
LAP3	51056	4681.5	4563.7	12667.1	4069.29	0.000644138	0.029201	N		0.379739	0.924738	0.865104	HGNC:18449	LAP3	LAPEP, LAP
JADE1	79960	5347.3	4265.9	13286.3	4351.18	0.000643403	0.029201	N		0.354835	0.917977	0.858779	HGNC:30027	JADE1	JADE-1
CLCN3	1182	5522	3753.28	12298.4	3620.06	0.000659876	0.029537	N		0.00395654	0.218164	0.204095	HGNC:2021	CLCN3	CLC3, ClC-3
MTHFD2	10797	1564.4	1974.41	12428.2	6918.43	0.000663416	0.029537	N		0.8398	0.988543	0.924794	HGNC:7434	MTHFD2	#N/A
SIAE	54414	3771.4	4716.64	11549.7	3555.57	0.000670088	0.029537	N		0.272283	0.884299	0.827272	HGNC:18187	SIAE	CSE-C, MGC87009, LSE
TCTEX1D2	255758	5676.8	3658.22	12188.5	3436.42	0.000673005	0.029564	N		0.525741	0.95611	0.894453	HGNC:28482	DYNLT2B	MGC33212
TRIM5	85363	3376.7	3898.41	11477.5	4846.63	0.000701122	0.0299602	N		0.788934	0.985937	0.922357	HGNC:16276	TRIM5	RNF88, TRIM5alpha
ADNP2	22850	4204.4	6911.14	15067.1	4215.02	0.000719851	0.0302984	N		0.404713	0.933102	0.872929	HGNC:23803	ADNP2	KIAA0863
TFAP2A	7020	2760.7	2400.84	10443.1	4976.8	0.000725597	0.0303169	N		0.660581	0.973537	0.910756	HGNC:11742	TFAP2A	AP-2
WWC1	23286	3941.3	4667.65	13245.5	5512.41	0.000748537	0.0311738	N		0.837888	0.988543	0.924794	HGNC:29435	WWC1	KIBRA, KIAA0869, PPP1R168
MTOR	2475	5022.1	2718.31	12331.8	4706.55	0.000756593	0.031306	N		0.761492	0.985003	0.921483	HGNC:3942	MTOR	RAFT1, RAPT1, FLJ44809
OTX1	5013	6049.5	4416.86	13592.7	3872.03	0.000755659	0.031306	N		0.218601	0.863796	0.808092	HGNC:8521	OTX1	#N/A
GTF2A2	2958	3249.5	3393.49	10241.6	4226.88	0.00076498	0.0313497	N		0.847124	0.988543	0.924794	HGNC:4647	GTF2A2	TFIIA, HsT18745
ISG20	3669	4438.5	5186.47	13160.7	4372.84	0.00076293	0.0313497	N		0.797932	0.986036	0.922449	HGNC:6130	ISG20	HEM45, CD25
STAT2	6773	2519.4	2159.81	9626.8	4652.76	0.000782676	0.0318712	N		0.0694833	0.664149	0.621319	HGNC:11363	STAT2	STAT113
FOXD4	2298	4987	4658.92	12645.9	3707.01	0.000788925	0.032024	N		0.00297831	0.196742	0.184055	HGNC:3805	FOXD4	FREAC5, FOXD4a
BLOC1S6	26258	3316.9	2884.07	11422.2	5281.53	0.00080232	0.0320973	N		0.975743	0.998672	0.93427	HGNC:8549	BLOC1S6	HPS9
SORD	6652	2697.3	4074.06	11372.7	5363.98	0.000809937	0.0321237	N		0.973808	0.998128	0.933761	HGNC:11184	SORD	#N/A
GNLY	10578	4627.8	5197.4	12931.3	3769.43	0.000814579	0.0321497	N		0.144623	0.804027	0.752177	HGNC:4414	GNLY	NKG5, LAG-2, D2S69E, TLA519
CYP2C18	1562	6892	4089.04	13807.1	3579.77	0.00082104	0.0323053	N		0.794011	0.986036	0.922449	HGNC:2620	CYP2C18	P450IIC17, CPCI, CYP2C
LETM1	3954	2908.3	2968.79	10552.6	4983.14	0.000862573	0.0333262	N		0.492273	0.952295	0.890883	HGNC:6556	LETM1	SLC55A1
RNF213	57674	2853.5	2399.67	11195	5534.05	0.000861797	0.0333262	N		0.445434	0.942449	0.881673	HGNC:14539	RNF213	KIAA1554, NET57, ALO17
TARP	445347	4389.6	3455.34	10753.7	3687.09	0.000879062	0.0336591	N		0.156618	0.818985	0.76617	#N/A	#N/A	#N/A
NIPA1	123606	3917.9	4915.08	11462	3021.63	0.000887208	0.0337848	N		0.0951066	0.72238	0.675795	HGNC:17043	NIPA1	MGC35570, SLC57A1
RNF138	51444	2265.6	2364.17	11721	6303.07	0.000894359	0.0337848	N		0.659216	0.973537	0.910756	HGNC:17765	RNF138	STRIN, NARF
SH2D1B	117157	4348.6	4085.1	12721.2	5186.02	0.000900298	0.0337848	N		0.140491	0.800549	0.748924	HGNC:30416	SH2D1B	EAT2
STS	412	2818.9	4091.81	11438.2	5397.46	0.000900783	0.0337848	N		0.559615	0.96195	0.899916	HGNC:11425	STS	ARSC
ZNF683	257101	3835	4311.88	10868.4	3498.79	0.000891624	0.0337848	N		0.0230868	0.452332	0.423162	HGNC:28495	ZNF683	MGC33414, Hobit
LIPG	9388	2485.4	3220.36	10048.1	4922.37	0.00095244	0.034955	N		0.618611	0.969987	0.907435	HGNC:6623	LIPG	EDL
SLC25A22	79751	3355.1	3515.75	12077.9	5734.76	0.000953783	0.034955	N		0.24333	0.874328	0.817945	HGNC:19954	SLC25A22	GC1, FLJ13044, NET44, EIEE3
NOL9	79707	3214.3	3238.06	11878.9	5771.69	0.000978646	0.035361	N		0.768973	0.985003	0.921483	HGNC:26265	NOL9	FLJ23323, NET6, Grc3
SAT1	6303	4894.6	4689.58	12571.2	3961.03	0.000973154	0.035361	N		0.32197	0.904734	0.84639	HGNC:10540	SAT1	SSAT
DHFR	1719	4229.9	3557.02	10549.4	3648.83	0.00100089	0.0358616	N		0.133019	0.793202	0.74205	HGNC:2861	DHFR	#N/A
BACE2	25825	2378.6	3503.78	10300.1	5164.01	0.00102045	0.0360769	N		0.633915	0.972196	0.909501	HGNC:934	BACE2	CEAP1, DRAP, ALP56
SENP8	123228	3716	3483.66	13304.6	6442.14	0.0010225	0.0360769	N		0.612351	0.968816	0.90634	HGNC:22992	SENP8	NEDP1, DEN1, HsT17512
RXFP1	59350	4164.1	3663.64	11226.9	4352.17	0.00103822	0.0362869	N		0.298736	0.89578	0.838014	HGNC:19718	RXFP1	RXFPR1
SAMD9L	219285	2463.9	2566.88	11316	6016.53	0.00103692	0.0362869	N		0.386276	0.92702	0.867238	HGNC:1349	SAMD9L	KIAA2005, FLJ39885
CXCL16	58191	2392.1	2904.43	8764.5	4138.43	0.00104789	0.0365255	N		0.639388	0.973106	0.910353	HGNC:16642	CXCL16	SR-PSOX, CXCLG16, SRPSOX
IBTK	25998	1231.8	1889.34	9364.7	5543.06	0.00106346	0.0369425	N		0.314022	0.904396	0.846073	HGNC:17853	IBTK	DKFZP564B116, BTBD26
CDK2AP1	8099	3093.5	1975.6	9432.5	4337.03	0.00110159	0.0375492	N		0.12599	0.78341	0.73289	HGNC:14002	CDK2AP1	DORC1, doc-1, DOC1, ST19, p12DOC-1
HSPA5	3309	3367.2	4541.19	12287.8	5612.36	0.00110654	0.0375492	N		0.912798	0.993327	0.92927	HGNC:5238	HSPA5	BiP
ZBTB8A	653121	2365.2	4080.77	11254.9	5859.13	0.00116941	0.0389613	N		0.745865	0.984008	0.920552	HGNC:24172	ZBTB8A	BOZF1, FLJ90065, ZNF916A
CXCL1	2919	3826.44	3765.49	11034.7	4310.16	0.00117728	0.0391219	N		0.813345	0.986766	0.923132	HGNC:4602	CXCL1	SCYB1, GROa, MGSA-a, NAP-3
SHMT2	6472	3299.3	3658.36	11613.6	5563.54	0.00120733	0.0398111	N		0.758708	0.985003	0.921483	HGNC:10852	SHMT2	#N/A
REG1A	5967	5668.1	3588.28	11356.9	2980.59	0.0012181	0.0400125	N		0.926316	0.993453	0.929387	HGNC:9951	REG1A	PSP, PTP, PSPS, PSPS1
ANKFY1	51479	3363.5	4396.15	10938	4452.96	0.00123266	0.0402325	N		0.241724	0.874328	0.817945	HGNC:20763	ANKFY1	ANKHZN, KIAA1255, ZFYVE14, BTBD23, RANK-5
GALNT1	2589	3502.3	3500.51	10690.6	4692.26	0.0012365	0.0402555	N		0.696936	0.976128	0.91318	HGNC:4123	GALNT1	GalNAc-T1
MUC6	4588	2449.8	3397.15	9972.6	5027.1	0.0012452	0.0404362	N		0.352633	0.916518	0.857414	HGNC:7517	MUC6	#N/A
SQOR	58472	3488.7	5327.42	11764	4198.22	0.00125338	0.0405988	N		0.8205	0.987347	0.923676	HGNC:20390	SQOR	CGI-44, SQR
TRIM15	89870	2100.3	2630.54	10017.2	5057.85	0.00126371	0.0406744	N		0.451663	0.942449	0.881673	HGNC:16284	TRIM15	ZNFB7, RNF93
EP400P1	347918	3915.2	2512.35	12900.2	6281.91	0.00127624	0.040754	N		0.0199229	0.421606	0.394418	HGNC:26602	EP400P1	FLJ33915
LARP1B	55132	3371.4	3701.8	10174.4	4247.44	0.0012952	0.0411355	N		0.182958	0.841011	0.786776	HGNC:24704	LARP1B	FLJ10378, DKFZp434K245, DKFZp686E0316
DOC2B	8447	1394.9	2925.06	9737.8	5824.9	0.0013291	0.041664	N		0.176644	0.835827	0.781927	HGNC:2986	DOC2B	#N/A
GOT1	2805	3350.5	4661.3	12594	6037.66	0.00134473	0.041664	N		0.235795	0.872703	0.816425	HGNC:4432	GOT1	AST1
SERPINB8	5271	2444.4	3618.23	9203.4	4289.57	0.00134223	0.041664	N		0.712778	0.978216	0.915134	HGNC:8952	SERPINB8	CAP2
SLC25A37	51312	4205.8	4463.42	12644.6	5386.51	0.00133683	0.041664	N		0.982648	0.998672	0.93427	HGNC:29786	SLC25A37	MSCP, MFRN, MFRN1, HT015
TET2	54790	4456.4	4930.74	12305.3	4273.23	0.00133975	0.041664	N		0.7263	0.979951	0.916757	HGNC:25941	TET2	FLJ20032
TNFRSF10B	8795	9069.4	3999.57	15050.1	2803.46	0.00133364	0.041664	N		0.507316	0.953981	0.892461	HGNC:11905	TNFRSF10B	DR5, KILLER, TRICK2A, TRAIL-R2, TRICKB, CD262, TRAILR2
FFAR4	338557	3829.3	3706.67	12970.9	6312.04	0.00135725	0.0419506	N		0.954315	0.996155	0.931915	HGNC:19061	FFAR4	PGR4
CLSPN	63967	2761.6	3844.16	11772.4	6182.58	0.00137275	0.0422263	N		0.977866	0.998672	0.93427	HGNC:19715	CLSPN	#N/A
DGCR11	25786	5124.4	5793.65	13958.1	4446.78	0.00137187	0.0422263	N		0.847567	0.988543	0.924794	HGNC:17226	DGCR11	DGS-D
TIMM21	29090	3168.22	4540.18	11145.8	4537.84	0.0013817	0.0423998	N		0.715874	0.978216	0.915134	HGNC:25010	TIMM21	HSPC154, TIM21
CDHR4	389118	3848.3	3471.11	10753.6	4553.29	0.00141154	0.0430069	N		0.839395	0.988543	0.924794	HGNC:34527	CDHR4	VLLR9392
C18orf25	147339	4771.1	4109.26	11545.9	3932.6	0.00141673	0.0430392	N		0.891175	0.991347	0.927417	HGNC:28172	C18orf25	MGC12909, ARKL1, RNF111L1, Ark2N
PRRC1	133619	3628.1	3706.97	11687.9	5481.4	0.00143837	0.0430547	N		0.167519	0.829388	0.775903	HGNC:28164	PRRC1	FLJ32875
R3HCC1	203069	4590.1	3593.38	13820.1	6453.43	0.00143045	0.0430547	N		0.8507	0.988543	0.924794	HGNC:27329	R3HCC1	DKFZp564N123
RIMBP3	85376	2576.7	3672.61	9162.6	4134.46	0.00144369	0.0430547	N		0.307981	0.900245	0.84219	HGNC:29344	RIMBP3	KIAA1666, RIMBP3.1, RIMBP3A
ALAS1	211	3594.8	4952.78	12207.6	5294.64	0.00145373	0.043065	N		0.8102	0.986766	0.923132	HGNC:396	ALAS1	#N/A
SRRM2-AS1	100128788	5096.4	6129.81	13894.6	3650.57	0.0014775	0.0434678	N		0.671436	0.974524	0.91168	HGNC:44162	SRRM2-AS1	#N/A
MYO5C	55930	4694	6540.87	13934.3	3312.08	0.00148259	0.0435177	N		0.55333	0.960454	0.898517	HGNC:7604	MYO5C	MGC74969
PCLAF	9768	6797	4068.43	13906.4	4409.21	0.00148855	0.0435292	N		0.678435	0.975276	0.912383	HGNC:28961	PCLAF	NS5ATP9, OEATC-1, p15(PAF), PAF15
PDE4C	5143	4590.5	5307.31	12375.9	3624.62	0.00148976	0.0435292	N		0.0751357	0.67382	0.630367	HGNC:8782	PDE4C	#N/A
KRT5	3852	2984.8	3802.47	10487.5	4981.59	0.00149853	0.043639	N		0.927869	0.993766	0.929681	HGNC:6442	KRT5	KRT5A
DEPDC1B	55789	5235.9	3682.55	12632	4954.19	0.00151775	0.0439466	N		0.202588	0.853633	0.798585	HGNC:24902	DEPDC1B	XTP1, BRCC3
DUSP4	1846	2770	4524.81	13198.8	7249.29	0.00152957	0.0441891	N		0.98676	0.998672	0.93427	HGNC:3070	DUSP4	HVH2, MKP-2, TYP
YWHAEP7	284100	1963	3031.69	10536.5	6105.01	0.00153673	0.0442961	N		0.464616	0.945336	0.884374	HGNC:49437	YWHAEP7	LOC284100
FRMD3	257019	3740.5	3534.18	10686.2	4634.11	0.00155575	0.0443461	N		0.177542	0.835827	0.781927	HGNC:24125	FRMD3	EPB41L4O, MGC20553
KLHDC7B	113730	5436.4	5035.78	14321.6	5600.08	0.00155486	0.0443461	N		0.00528203	0.251772	0.235536	HGNC:25145	KLHDC7B	MGC16635
MRRF	92399	9139.8	4447.9	15940.9	3624.62	0.0015603	0.0443771	N		0.850795	0.988543	0.924794	HGNC:7234	MRRF	RRF
JAK2	3717	3874.4	3566.76	10913.9	4714.65	0.0015757	0.0445278	N		0.125124	0.783084	0.732585	HGNC:6192	JAK2	JTK10
MORC4	79710	3591.4	3518.8	10639.1	4745.62	0.00157537	0.0445278	N		0.0603341	0.637724	0.596599	HGNC:23485	MORC4	ZCW4, FLJ11565
BTN3A1	11119	2504.7	2107.83	10349.4	5656.41	0.00159274	0.0449016	N		0.884581	0.99047	0.926597	HGNC:1138	BTN3A1	BT3.1, BTF5, CD277, BTN3.1
MT1G	4495	6955.3	4964.89	14235.3	3544.3	0.00161758	0.0454021	N		0.0376559	0.537879	0.503193	HGNC:7399	MT1G	MT1K
MGC12916	84815	4342.3	4943.77	13388.3	5884.49	0.00162741	0.0454113	N		0.307423	0.899368	0.84137	#N/A	#N/A	#N/A
PNPLA3	80339	4495.7	5800.59	12959.5	4073.65	0.00163206	0.0454113	N		0.920594	0.993327	0.92927	HGNC:18590	PNPLA3	dJ796I17.1, FLJ22012, adiponutrin, iPLA2epsilon
GAPDH	2597	5624.5	5313.52	13567.2	4123.12	0.00165591	0.0457769	N		0.285162	0.893601	0.835975	HGNC:4141	GAPDH	#N/A
SFXN1	94081	2874.6	5051.97	12803.3	6698.69	0.00166064	0.0458088	N		0.207611	0.857297	0.802012	HGNC:16085	SFXN1	FLJ12876, SLC56A1
MESD	23184	4089.1	4695.56	11530.3	4298.24	0.00166958	0.0459422	N		0.737904	0.982217	0.918877	HGNC:13520	MESD	KIAA0081, BOCA
SGPP1	81537	1575.7	1264.03	10764	6643.9	0.0017042	0.0466096	N		0.949204	0.995862	0.931641	HGNC:17720	SGPP1	#N/A
PGAM1	5223	4043.5	4809.6	11000.7	3355.79	0.00172865	0.0471532	N		0.339485	0.912637	0.853784	HGNC:8888	PGAM1	PGAM-B
CD74	972	4106.9	5138.63	12600.6	5202.19	0.00173967	0.0471772	N		0.0841304	0.69487	0.65006	HGNC:1697	CD74	#N/A
RIMS3	9783	3228.6	4233.98	9772.5	3708.15	0.0017676	0.047733	N		0.863502	0.989124	0.925338	HGNC:21292	RIMS3	RIM3, NIM3
PARP14	54625	3239.8	3765.77	12054.8	6284.56	0.00177891	0.0478216	N		0.431466	0.940948	0.880268	HGNC:29232	PARP14	KIAA1268, pART8, ARTD8
RPL23AP53	644128	3862.4	4427.7	11346.8	4701.99	0.00178207	0.0478216	N		0.246784	0.874328	0.817945	HGNC:35921	RPL23AP53	#N/A
MFSD14A	64645	4417.56	4517.36	12346.3	4838.82	0.0018088	0.0484375	N		0.38256	0.924869	0.865226	HGNC:23363	MFSD14A	DKFZP564L0864
CABIN1	23523	2349.9	2638.38	11866.5	6995.15	0.00182664	0.0486109	N		0.921628	0.993327	0.92927	HGNC:24187	CABIN1	KIAA0330, PPP3IN
CPOX	1371	2220.1	2200.24	10871.2	6366.87	0.001839	0.0487375	N		0.707821	0.977357	0.91433	HGNC:2321	CPOX	CPX, HCP
DNM2	1785	5270.7	4597.82	12963.5	4833.91	0.00185238	0.0488902	N		0.58769	0.964236	0.902055	HGNC:2974	DNM2	DYNII, DYN2, CMTDIB, CMTDI1, DI-CMTB, CMT2M
NPM2	10361	4259.8	3833.21	10519	3849.13	0.00185766	0.0489288	N		0.415905	0.93653	0.876136	HGNC:7930	NPM2	#N/A
IPPK	64768	4023.7	3371.23	12393.7	6062.29	0.00187319	0.0490063	N		0.531694	0.95611	0.894453	HGNC:14645	IPPK	INSP5K2, FLJ13163, IP5K, IPK1
MIR155HG	114614	2947.44	2903.97	12104.1	6717.98	0.00187554	0.0490063	N		0.0562057	0.622046	0.581932	HGNC:35460	MIR155HG	BIC, NCRNA00172
POM121L10P	646074	5908.5	4397.78	12686.9	3908.93	0.00189514	0.0492618	N		0.265016	0.87919	0.822493	HGNC:35448	POM121L10P	#N/A
TRIB2	28951	2903.1	4670.56	10074.9	4113.81	0.00189719	0.0492618	N		0.0586037	0.627825	0.587338	HGNC:30809	TRIB2	TRB2, GS3955
SPIB	6689	4811	2587.69	11891.5	5200.11	0.00193712	0.0497946	N		0.865325	0.989233	0.92544	HGNC:11242	SPIB	SPI-B

## Sheet: altered
		High expression group (n=10)		Low expression group (n=10)		t.test				Altered
Hugo_Symbol	Entrez_Gene_Id	Average # of CNVs	SD	Average # of CNVs	SD	pvalue	p.adjust.qvalue	HE_increase		p_value	p_value_BH	p_value_qvalue	Approved.symbol	Approved.name	Alias.symbols
ATP5F1A	498	1478.1	1476.78	12328.6	2414.8	4.04551e-09	5.1892e-05	N		0.0320168	0.440743	0.440743	ATP5F1A	ATP synthase F1 subunit alpha	ATP5A, hATP1, OMR, ORM
FECH	2235	1256.3	1337.88	12970.3	2953.67	5.38698e-08	0.00023033	N		0.592281	0.99925	0.99925	FECH	ferrochelatase	#N/A
HSPA4L	22824	1950.5	1480.74	12007.3	3045.71	3.64524e-07	0.000935156	N		0.117862	0.732145	0.732145	HSPA4L	heat shock protein family A (Hsp70) member 4 like	APG-1, Osp94, HSPH3
CD200	4345	1701.5	1938.19	10036.6	2798.36	8.37928e-07	0.00111837	N		0.114107	0.720349	0.720349	CD200	CD200 molecule	MRC, OX-2
HSD17B1	3292	2663	3865.37	14266.5	2899.67	8.27428e-07	0.00111837	N		0.5814	0.99925	0.99925	HSD17B1	hydroxysteroid 17-beta dehydrogenase 1	HSD17, MGC138140, SDR28C1
WARS	7453	1849.9	2042.03	12385.9	3529.06	8.71879e-07	0.00111837	N		0.814291	0.99925	0.99925	WARS1	tryptophanyl-tRNA synthetase 1	IFP53
RBFA	79863	2525	3226.93	14478.2	4189.39	1.68939e-06	0.00133303	N		0.737748	0.99925	0.99925	RBFA	ribosome binding factor A	FLJ21172, HsT169
CXCL11	6373	1199.9	1664.66	11382.7	3676.29	2.90587e-06	0.00207076	N		0.209023	0.904624	0.904624	CXCL11	C-X-C motif chemokine ligand 11	H174, b-R1, I-TAC, IP-9
BAK1	578	2649.7	3743.47	12831.3	3148.68	4.04429e-06	0.0024703	N		0.137235	0.768945	0.768945	BAK1	BCL2 antagonist/killer 1	BCL2L7, BAK
RPL22L1	200916	1990	1782.7	12049.5	3767.58	4.02833e-06	0.0024703	N		0.0082585	0.240867	0.240867	RPL22L1	ribosomal protein L22 like 1	#N/A
ENTPD4	9583	3255.8	4488.3	17084.2	5188.48	5.8239e-06	0.00287321	N		0.863775	0.99925	0.99925	ENTPD4	ectonucleoside triphosphate diphosphohydrolase 4	LALP70, LAP70, KIAA0392, NTPDase-4, UDPase
FOXD4L1	200350	3028.6	3274.16	13484.1	3968.79	5.64841e-06	0.00287321	N		0.4651	0.99925	0.99925	FOXD4L1	forkhead box D4 like 1	FOXD5
NEO1	4756	2707.7	3617.85	11669.6	2788.02	9.8575e-06	0.00371891	N		0.440902	0.99925	0.99925	NEO1	neogenin 1	NGN, HsT17534, IGDCC2, NTN1R2
ATF5	22809	4875.1	4005.14	16064.3	4289.48	1.08288e-05	0.00396862	N		0.0402929	0.483632	0.483632	ATF5	activating transcription factor 5	#N/A
NOCT	25819	1701.9	2052.38	9289	3189.23	1.21648e-05	0.00400099	N		0.580081	0.99925	0.99925	NOCT	nocturnin	CCR4L, Ccr4c, NOC
VWA5B2	90113	5133	3112.16	12829.7	2520.75	1.15503e-05	0.00400099	N		0.482426	0.99925	0.99925	VWA5B2	von Willebrand factor A domain containing 5B2	DKFZp761K032, LOC90113
FABP2	2169	4357.6	4332.02	14665.9	3227.07	1.46908e-05	0.0045961	N		0.994499	0.99925	0.99925	FABP2	fatty acid binding protein 2	I-FABP
NT5DC3	51559	3511.2	3887.82	14991.6	4707.2	1.45432e-05	0.0045961	N		0.219903	0.917541	0.917541	NT5DC3	5'-nucleotidase domain containing 3	TU12B1-TY, FLJ11266
PDIA3P1	171423	2114.4	4220.37	12157.1	3265.95	1.60504e-05	0.00478789	N		0.995706	0.99925	0.99925	PDIA3P1	protein disulfide isomerase family A member 3 pseudogene 1	GRP58P
RIBC2	26150	3687.1	2731.82	12274.2	3670.48	1.78638e-05	0.00520773	N		0.327876	0.99925	0.99925	RIBC2	RIB43A domain with coiled-coils 2	DKFZp566F0546, FLJ25720
HLA-DMA	3108	2047.1	2428.72	9965.3	3459.76	2.06704e-05	0.00541102	N		0.0186065	0.344101	0.344101	HLA-DMA	major histocompatibility complex, class II, DM alpha	D6S222E, RING6
PIGN	23556	2508.6	2743.03	11425.1	3889.74	2.04426e-05	0.00541102	N		0.260755	0.95183	0.95183	PIGN	phosphatidylinositol glycan anchor biosynthesis class N	MCD4, PIG-N
SERPINA1	5265	3331.9	3783.68	14615.5	4893.72	2.31005e-05	0.00569937	N		0.37881	0.99925	0.99925	SERPINA1	serpin family A member 1	AAT, A1A, PI1, alpha-1-antitrypsin, A1AT, alpha1AT
SRBD1	55133	1249.67	1953.09	11301.1	4470.26	2.49298e-05	0.00596583	N		0.944334	0.99925	0.99925	SRBD1	S1 RNA binding domain 1	FLJ10379
SLC30A7	148867	1999.6	1927.98	11848.6	4388	2.56764e-05	0.00598824	N		0.985576	0.99925	0.99925	SLC30A7	solute carrier family 30 member 7	ZnTL2, ZNT7
DDB2	1643	3286.4	3690.68	14951.7	5218.16	2.72443e-05	0.00608395	N		0.995514	0.99925	0.99925	DDB2	damage specific DNA binding protein 2	DDBB, UV-DDB2, FLJ34321, XPE
DOCK5	80005	1585.4	1757.19	14241.3	5513.8	2.7721e-05	0.00608395	N		0.554995	0.99925	0.99925	DOCK5	dedicator of cytokinesis 5	FLJ21034
UBXN8	7993	1913.9	2722.21	11202.8	4220.68	2.89326e-05	0.00608395	N		0.518264	0.99925	0.99925	UBXN8	UBX domain protein 8	D8S2298E, REP8
ULBP3	79465	1767.1	2193.76	14085.5	5499.68	2.84608e-05	0.00608395	N		0.0163083	0.32861	0.32861	ULBP3	UL16 binding protein 3	RAET1N
ASB14	142686	3988.9	3971.39	13692.8	3933.48	3.25772e-05	0.00634958	N		0.995844	0.99925	0.99925	ASB14	ankyrin repeat and SOCS box containing 14	DKFZp313L0121
EPOR	2057	3647	3455.34	11305.9	2558.74	3.26709e-05	0.00634958	N		0.928492	0.99925	0.99925	EPOR	erythropoietin receptor	#N/A
SLC25A48	153328	1190.9	1989.51	11625.7	4743.97	3.24044e-05	0.00634958	N		0.933605	0.99925	0.99925	SLC25A48	solute carrier family 25 member 48	FLJ44862, HDMCP
LGMN	5641	2476.8	2891.53	12193.1	4538.12	3.85339e-05	0.00704242	N		0.995688	0.99925	0.99925	LGMN	legumain	LGMN1
MPHOSPH9	10198	3474.7	3034.04	13065	4462.49	3.96646e-05	0.00704242	N		0.442118	0.99925	0.99925	MPHOSPH9	M-phase phosphoprotein 9	MPP9
WDR41	55255	1313.1	1967.92	9464.9	3835.42	4.0079e-05	0.00704242	N		0.0470744	0.510331	0.510331	WDR41	WD repeat domain 41	FLJ10904
HK2	3099	1814.3	3506.19	11606.6	4479.03	4.3593e-05	0.00717924	N		0.711372	0.99925	0.99925	HK2	hexokinase 2	#N/A
HLA-DPA1	3113	3051.5	4499.9	12874	3494.41	4.34132e-05	0.00717924	N		0.995301	0.99925	0.99925	HLA-DPA1	major histocompatibility complex, class II, DP alpha 1	#N/A
TMCC3	57458	5148.4	4833.37	15284.7	3073.8	4.79222e-05	0.00740604	N		0.0065612	0.214571	0.214571	TMCC3	transmembrane and coiled-coil domain family 3	KIAA1145
KIAA1468	57614	1241.9	1847.8	11106.1	4666.27	4.91015e-05	0.00749796	N		0.622118	0.99925	0.99925	RELCH	RAB11 binding and LisH domain, coiled-coil and HEAT repeat containing	HsT885, HsT3308, FLJ33841
ADGRG6	57211	2256.7	3706.31	11252.1	3898.31	5.03685e-05	0.00760094	N		0.575163	0.99925	0.99925	ADGRG6	adhesion G protein-coupled receptor G6	FLJ14937
GZMA	3001	2930	3023.74	10785.3	3565.75	5.16614e-05	0.0077054	N		0.93301	0.99925	0.99925	GZMA	granzyme A	#N/A
HSP90B1	7184	1366.7	1526.65	10329.5	4243.64	5.30835e-05	0.00782649	N		0.206558	0.901252	0.901252	HSP90B1	heat shock protein 90 beta family member 1	GP96, GRP94
TNFRSF11A	8792	1484.5	1634.67	10639.6	4402.71	5.96893e-05	0.00832216	N		0.822492	0.99925	0.99925	TNFRSF11A	TNF receptor superfamily member 11a	RANK, CD265, FEO
PHF23	79142	1275.6	1536.89	10018.4	4210.79	6.12209e-05	0.00844392	N		0.0579226	0.553497	0.553497	PHF23	PHD finger protein 23	MGC2941, FLJ16355
LINC01547	84536	3793.3	3362.3	12729.8	4202.3	6.29464e-05	0.00858954	N		0.996583	0.99925	0.99925	LINC01547	long intergenic non-protein coding RNA 1547	#N/A
PIAS2	9063	765.8	1715.79	10501.5	4757.16	7.01633e-05	0.00918356	N		0.977137	0.99925	0.99925	PIAS2	protein inhibitor of activated STAT 2	PIASX-BETA, miz, PIASX-ALPHA, ZMIZ4, ARIP3
POLR3G	10622	3439.1	3895.74	12087.1	3657.27	7.28501e-05	0.00938626	N		0.910527	0.99925	0.99925	POLR3G	RNA polymerase III subunit G	RPC32, RPC7, C31
SPNS2	124976	1996.7	1869.82	11051.3	4489.56	7.31754e-05	0.00938626	N		0.324318	0.99925	0.99925	SPNS2	sphingolipid transporter 2	SLC63A2
KLHL2	11275	2785.7	3267.29	11655.4	4306.92	7.71035e-05	0.0097922	N		0.131408	0.759912	0.759912	KLHL2	kelch like family member 2	MAV
GPR20	2843	3103.1	4072.93	11396.1	3010.42	8.19416e-05	0.0102046	N		0.779594	0.99925	0.99925	GPR20	G protein-coupled receptor 20	#N/A
ROBO3	64221	4185.4	3291	12872.1	4243.07	8.6855e-05	0.0105103	N		0.888419	0.99925	0.99925	ROBO3	roundabout guidance receptor 3	RBIG1, FLJ21044, HGPS
BCL2	596	3155.6	4453.35	12463.6	3756.92	9.01428e-05	0.0107582	N		0.889917	0.99925	0.99925	BCL2	BCL2 apoptosis regulator	Bcl-2, PPP1R50
NARS	4677	3055.9	3556.72	12214.1	4463.32	9.14196e-05	0.0107582	N		0.291299	0.976709	0.976709	NARS1	asparaginyl-tRNA synthetase 1	#N/A
RNF19B	127544	3044.4	2064.7	9196.5	3105.99	9.10108e-05	0.0107582	N		0.69632	0.99925	0.99925	RNF19B	ring finger protein 19B	FLJ90005
UGT8	7368	2135.8	3767.57	12816.2	5358.04	9.28234e-05	0.0108241	N		0.474304	0.99925	0.99925	UGT8	UDP glycosyltransferase 8	#N/A
VPS4B	9525	3399.9	3064.46	11693.9	4120.88	9.3818e-05	0.0108415	N		0.470963	0.99925	0.99925	VPS4B	vacuolar protein sorting 4 homolog B	VPS4-2, SKD1B
NCOR1	9611	2082.3	3980.86	12364.7	5055.91	9.70613e-05	0.0109212	N		0.0228283	0.380308	0.380308	NCOR1	nuclear receptor corepressor 1	N-CoR, hCIT529I10, TRAC1, hN-CoR, KIAA1047, MGC104216, PPP1R109
SMAD2	4087	3634.8	3445.67	12272.4	4194.91	9.66708e-05	0.0109212	N		0.00129789	0.112026	0.112026	SMAD2	SMAD family member 2	MADR2, JV18-1
CHAC2	494143	2160.9	3094.19	10700.3	4291.12	9.89555e-05	0.0110375	N		0.994139	0.99925	0.99925	CHAC2	ChaC glutathione specific gamma-glutamylcyclotransferase 2	GCG1
ASPHD2	57168	2919.3	2294.96	10551.4	3939.25	0.000101378	0.0112102	N		0.13691	0.768945	0.768945	ASPHD2	aspartate beta-hydroxylase domain containing 2	FLJ39838
CEP97	79598	2561.7	2809.85	11482.8	4604.9	0.000104384	0.0113469	N		0.0152799	0.320932	0.320932	CEP97	centrosomal protein 97	FLJ23047
ALG2	85365	6019.9	4391.55	15060.2	3716.78	0.000107228	0.0115582	N		0.307159	0.99158	0.99158	ALG2	ALG2 alpha-1,3/1,6-mannosyltransferase	CDGIi, FLJ14511, hALPG2, NET38, CDG1I
UBASH3B	84959	2949.8	3342.19	12449.8	4870.84	0.000111502	0.0118202	N		0.0279301	0.415586	0.415586	UBASH3B	ubiquitin associated and SH3 domain containing B	KIAA1959, STS-1, TULA2, TULA-2
FER1L6	654463	4293.6	3791.77	12397.4	3617.55	0.000118591	0.0123673	N		0.813744	0.99925	0.99925	FER1L6	fer-1 like family member 6	C8ORFK23
GALNT7	51809	1832.7	1521.72	10727.8	4598.59	0.000120279	0.012385	N		0.44408	0.99925	0.99925	GALNT7	polypeptide N-acetylgalactosaminyltransferase 7	GALNAC-T7
IL15	3600	2367	2381.8	12919.3	5573.93	0.000128055	0.0127331	N		0.736558	0.99925	0.99925	IL15	interleukin 15	IL-15, MGC9721
KIR2DL4	3805	4217	2343.91	11321.3	3677.64	0.000126904	0.0127331	N		0.305509	0.98936	0.98936	KIR2DL4	killer cell immunoglobulin like receptor, two Ig domains and long cytoplasmic tail 4	103AS, 15.212, CD158D
SLC18A1	6570	4866.1	4045.57	12645.8	2807.9	0.000131086	0.012825	N		0.133203	0.764042	0.764042	SLC18A1	solute carrier family 18 member A1	CGAT
NUCB2	4925	1343.9	1568.7	9972	4541.23	0.000136945	0.0132075	N		0.750736	0.99925	0.99925	NUCB2	nucleobindin 2	NEFA
PLAC8	51316	999.1	832.29	11192.4	5188.07	0.000139435	0.013269	N		0.0168807	0.331265	0.331265	PLAC8	placenta associated 8	onzin, C15
SFXN2	118980	2964.4	2967.49	13742.6	5776.33	0.000140873	0.013269	N		0.355058	0.99925	0.99925	SFXN2	sideroflexin 2	SLC56A2
CD274	29126	5269.5	3949.71	13089.1	3249.28	0.000146602	0.0134336	N		0.0243496	0.390344	0.390344	CD274	CD274 molecule	B7-H, B7H1, PD-L1, PDL1, B7-H1
IFIT3	3437	2611.6	2793.82	9772.2	3702.8	0.00014662	0.0134336	N		0.966556	0.99925	0.99925	IFIT3	interferon induced protein with tetratricopeptide repeats 3	ISG60, RIG-G, CIG-49, IFI60, GARG-49, IRG2
FAM167A	83648	2898.1	3556.22	11354	4255.24	0.00014855	0.0135139	N		0.945095	0.99925	0.99925	FAM167A	family with sequence similarity 167 member A	DIORA-1
FOXJ1	2302	5892.6	3354.93	12911.1	3228.95	0.000154876	0.0139901	N		0.914486	0.99925	0.99925	FOXJ1	forkhead box J1	HFH-4, HFH4
LACTB	114294	2964.7	2995.92	11891.3	4806.5	0.000160925	0.0142803	N		0.66547	0.99925	0.99925	LACTB	lactamase beta	FLJ14902
TNFRSF10A	8797	2855.8	4427.07	13100	5146.19	0.000161427	0.0142803	N		0.73278	0.99925	0.99925	TNFRSF10A	TNF receptor superfamily member 10a	DR4, Apo2, TRAILR-1, CD261, TRAILR1
SOCS6	9306	1654.22	1306.02	11168.6	5065.36	0.000168639	0.0148161	N		0.95303	0.99925	0.99925	SOCS6	suppressor of cytokine signaling 6	CIS4, SSI4, HSPC060, STATI4, STAI4, Cish4
NR4A2	4929	3315.2	5252.45	12876.6	2865.55	0.000179264	0.0153295	N		0.524848	0.99925	0.99925	#N/A	#N/A	#N/A
IL9R	3581	4587.9	4206.46	12845.1	3611.55	0.00018498	0.0157136	N		0.788637	0.99925	0.99925	IL9R	interleukin 9 receptor	CD129
PKIB	5570	2970	4398.22	11411.5	3568.83	0.000192753	0.0160549	N		0.597215	0.99925	0.99925	PKIB	cAMP-dependent protein kinase inhibitor beta	#N/A
BAG3	9531	3778.4	5687.54	14553.2	4434.06	0.000196027	0.0161693	N		0.845532	0.99925	0.99925	BAG3	BAG cochaperone 3	#N/A
VPS13C	54832	3747.5	3506.57	12597.3	4767.96	0.000208676	0.0168346	N		0.954654	0.99925	0.99925	VPS13C	vacuolar protein sorting 13 homolog C	FLJ20136, FLJ10381, KIAA1421
CCDC68	80323	1958.1	1340.54	11118.6	5026.16	0.000215524	0.0172784	N		0.354805	0.99925	0.99925	CCDC68	coiled-coil domain containing 68	SE57-1
SH3BP2	6452	2574.2	2888.24	12844.3	5816.39	0.00023246	0.0180714	N		0.61064	0.99925	0.99925	SH3BP2	SH3 domain binding protein 2	RES4-23, CRBM
APOL6	80830	2698	3128.62	10738.3	4433.28	0.000240841	0.0182342	N		0.771171	0.99925	0.99925	APOL6	apolipoprotein L6	APOL-VI, APOLVI
IFNG	3458	3788.9	4708.6	12512.7	3643.87	0.000239801	0.0182342	N		0.646499	0.99925	0.99925	IFNG	interferon gamma	#N/A
SEC61B	10952	4398.7	4603.16	13893.5	4681.9	0.000236013	0.0182342	N		0.929515	0.99925	0.99925	SEC61B	SEC61 translocon subunit beta	#N/A
THRAP3	9967	2689.1	4115.3	10525.7	3494.71	0.000241663	0.0182342	N		0.0189356	0.347938	0.347938	THRAP3	thyroid hormone receptor associated protein 3	TRAP150, BCLAF2
CLPX	10845	3833.5	4558.72	12620.9	4025.06	0.000246423	0.0184847	N		0.630226	0.99925	0.99925	CLPX	caseinolytic mitochondrial matrix peptidase chaperone subunit X	#N/A
CCDC125	202243	5341.5	4131.01	14183.9	4545.82	0.00025214	0.0186949	N		0.00385399	0.171448	0.171448	CCDC125	coiled-coil domain containing 125	KENAE
CCDC62	84660	4616.2	5114.14	14071.6	3997.51	0.000251314	0.0186949	N		0.0829772	0.638212	0.638212	CCDC62	coiled-coil domain containing 62	TSP-NY, FLJ40344, CT109, ERAP75
AMD1	262	2567.1	2930.24	10922.2	4741.81	0.000263224	0.0192937	N		0.995183	0.99925	0.99925	AMD1	adenosylmethionine decarboxylase 1	SAMDC
PLK2	10769	2567.9	3929.43	12929.1	5818.32	0.000266376	0.0193041	N		0.858367	0.99925	0.99925	PLK2	polo like kinase 2	SNK
SLC39A14	23516	6845.8	4179.35	14826.4	3684.87	0.000269148	0.0193954	N		0.414966	0.99925	0.99925	SLC39A14	solute carrier family 39 member 14	KIAA0062, NET34, ZIP14
MANF	7873	3290.7	5470.84	13830.8	4942.33	0.000270848	0.0194088	N		0.995283	0.99925	0.99925	MANF	mesencephalic astrocyte derived neurotrophic factor	ARP
DDX60L	91351	2197.9	2083.41	11937.4	5591.4	0.000274672	0.0195736	N		0.299503	0.98208	0.98208	DDX60L	DExD/H-box 60 like	FLJ31033
FBXW10	10517	1703.9	2633.97	11488.1	5681.68	0.000289275	0.0204821	N		0.0464132	0.508502	0.508502	FBXW10	F-box and WD repeat domain containing 10	SM2SH2, HREP, Fbw10
FOXRED2	80020	3459.8	3523.7	11031.1	4011.51	0.000297738	0.0208694	N		0.941263	0.99925	0.99925	FOXRED2	FAD dependent oxidoreductase domain containing 2	FLJ23322, ERFAD
ATPAF2	91647	2720.3	5259.28	12089.7	3857.8	0.000308935	0.0211762	N		0.99532	0.99925	0.99925	ATPAF2	ATP synthase mitochondrial F1 complex assembly factor 2	Atp12p, ATP12, LP3663, MGC29736
GDPGP1	390637	4254.5	4096.29	13006.3	4646.15	0.000307761	0.0211762	N		0.377082	0.99925	0.99925	GDPGP1	GDP-D-glucose phosphorylase 1	#N/A
CYB5D1	124637	2161.4	5837.92	12169.5	2202.16	0.000312021	0.0211762	N		0.995716	0.99925	0.99925	CYB5D1	cytochrome b5 domain containing 1	FLJ32499
DUOX2	50506	3309.7	4265.74	11954.4	4408.81	0.000305888	0.0211762	N		0.0718887	0.607854	0.607854	DUOX2	dual oxidase 2	P138-TOX, P138(TOX), THOX2, LNOX2
MPI	4351	2336.1	3981.18	9442.3	2992.67	0.000320406	0.021371	N		0.922903	0.99925	0.99925	MPI	mannose phosphate isomerase	#N/A
ZNF24	7572	2737	2825.53	10763.4	4667.33	0.000323009	0.021371	N		0.239963	0.938502	0.938502	ZNF24	zinc finger protein 24	ZSCAN3, Zfp191, KOX17
CD8A	925	3845.9	4388.61	12092	3949.86	0.000341145	0.0219894	N		0.994353	0.99925	0.99925	CD8A	CD8a molecule	#N/A
PTGFRN	5738	3260.3	3653.43	10372.6	3564.07	0.000340899	0.0219894	N		0.469489	0.99925	0.99925	PTGFRN	prostaglandin F2 receptor inhibitor	FPRP, EWI-F, CD9P-1, FLJ11001, KIAA1436, SMAP-6, CD315
TMED6	146456	4789.4	4295.77	12499.6	3371.77	0.000338776	0.0219894	N		0.994421	0.99925	0.99925	TMED6	transmembrane p24 trafficking protein 6	MGC23911, p24gamma5, p24g5
C11orf53	341032	6223.1	4849.64	14493.6	3034.14	0.000360415	0.0225456	N		0.0333375	0.447973	0.447973	C11orf53	chromosome 11 open reading frame 53	MGC50104
MCU	90550	4123.1	4741.58	12139.9	2819.88	0.000370865	0.0225456	N		0.399605	0.99925	0.99925	MCU	mitochondrial calcium uniporter	FLJ46135
TBC1D12	23232	4100.4	4273.52	12333.1	4115.42	0.000355786	0.0225456	N		0.263619	0.952075	0.952075	TBC1D12	TBC1 domain family member 12	KIAA0608
TNFRSF10D	8793	7785.2	5634.86	17485.2	3804.57	0.000365978	0.0225456	N		0.398057	0.99925	0.99925	TNFRSF10D	TNF receptor superfamily member 10d	DcR2, TRUNDD, TRAILR4, CD264
FBXO22-AS1	692224	6330.4	4063.25	13163.9	2327.21	0.000377877	0.0228634	N		#N/A	#N/A	#N/A	#N/A	#N/A	#N/A
SMIM14	201895	4505.7	4478.47	12810.6	4036.98	0.000389686	0.0231413	N		0.996274	0.99925	0.99925	SMIM14	small integral membrane protein 14	FLJ13289
MLPH	79083	5404.6	5477.47	15589.5	4969.75	0.000389496	0.0231413	N		0.809968	0.99925	0.99925	MLPH	melanophilin	l1Rk3, l(1)-3Rk, Slac-2a, ln, exophilin-3
NXPH4	11247	6186.8	5203.74	15629.6	4425.64	0.000388692	0.0231413	N		0.453251	0.99925	0.99925	NXPH4	neurexophilin 4	NPH4
MCUB	55013	2883.8	4249.61	10663.9	3716.92	0.000393676	0.0231709	N		0.0619162	0.567126	0.567126	MCUB	mitochondrial calcium uniporter dominant negative subunit beta	FLJ20647
RPRD1A	55197	3049.8	4431.03	12483.6	5203.62	0.000393797	0.0231709	N		0.53263	0.99925	0.99925	RPRD1A	regulation of nuclear pre-mRNA domain containing 1A	P15RS, FLJ10656, HsT3101
ATP5F1B	506	5428.2	4360.48	15778.3	6005.48	0.000413043	0.0238458	N		0.947321	0.99925	0.99925	ATP5F1B	ATP synthase F1 subunit beta	#N/A
PDK1	5163	2207.7	2048.13	9975.4	4704.92	0.000414562	0.0238458	N		0.994801	0.99925	0.99925	PDK1	pyruvate dehydrogenase kinase 1	#N/A
APOBEC3D	140564	2925.1	2451.52	13097.9	6163.84	0.000420388	0.0239864	N		0.00454676	0.184273	0.184273	APOBEC3D	apolipoprotein B mRNA editing enzyme catalytic subunit 3D	ARP6, APOBEC3DE
PDIA3	2923	1236.9	1593.08	10553.6	5585.49	0.000420746	0.0239864	N		0.0651823	0.580672	0.580672	PDIA3	protein disulfide isomerase family A member 3	P58, ERp61, ERp57, ERp60, GRP57, PI-PLC, HsT17083
B3GNT4	79369	5193.3	4830.09	13538.8	3636.48	0.00043696	0.0245675	N		0.103688	0.69949	0.69949	B3GNT4	UDP-GlcNAc:betaGal beta-1,3-N-acetylglucosaminyltransferase 4	B3GN-T4, beta3Gn-T4
POLR2A	5430	2960.5	3585.43	11617.6	5093.96	0.000442255	0.0245675	N		0.303755	0.987355	0.987355	POLR2A	RNA polymerase II subunit A	POLRA, RPB1
TMPRSS3	64699	4276	3456.87	11314.4	3869.24	0.000452416	0.0249063	N		0.382039	0.99925	0.99925	TMPRSS3	transmembrane serine protease 3	#N/A
HOXD1	3231	3011.1	4812.3	11119.8	3335.25	0.000465151	0.0251752	N		0.564059	0.99925	0.99925	HOXD1	homeobox D1	#N/A
RNF145	153830	3346.1	4344.53	11735.3	4445.2	0.00046322	0.0251752	N		0.0825568	0.638155	0.638155	RNF145	ring finger protein 145	FLJ31951
TFF1	7031	3798.7	4886.27	12013.2	3366	0.000469979	0.0253296	N		0.0230798	0.382237	0.382237	TFF1	trefoil factor 1	D21S21, HPS2, pS2, pNR-2, HP1.A
CDC42EP1	11135	3301.7	3407.69	11434.1	4835.14	0.000487422	0.0253489	N		4.20488e-05	0.0211586	0.0211586	CDC42EP1	CDC42 effector protein 1	MSE55, CEP1, Borg5
GPHN	10243	3708.6	5212.15	13492.6	5070.23	0.000477102	0.0253489	N		0.728384	0.99925	0.99925	GPHN	gephyrin	KIAA1385
GSR	2936	4083.5	6350.47	14431.7	3428.46	0.000481145	0.0253489	N		0.921483	0.99925	0.99925	GSR	glutathione-disulfide reductase	#N/A
TPH1	7166	3059.6	2826.93	13472.8	6417.65	0.000478107	0.0253489	N		0.0448899	0.505705	0.505705	TPH1	tryptophan hydroxylase 1	#N/A
N4BP2	55728	3567.9	4135.18	12333.7	5023.23	0.000506188	0.0259112	N		0.198999	0.889474	0.889474	N4BP2	NEDD4 binding protein 2	B3BP
PRDM10	56980	4904.8	5950.38	14776	4004.6	0.000510176	0.0259685	N		0.0909778	0.660382	0.660382	PRDM10	PR/SET domain 10	KIAA1231, PFM7, MGC131802
SEC24A	10802	1218.7	1614.66	10807.3	5891.49	0.000512327	0.0259749	N		0.271974	0.958974	0.958974	SEC24A	SEC24 homolog A, COPII coat complex component	#N/A
DOCK7	85440	5129.1	4624.38	13150.4	3786.27	0.000526605	0.0264894	N		0.28919	0.975728	0.975728	DOCK7	dedicator of cytokinesis 7	KIAA1771, ZIR2
SLC28A3	64078	3169.2	4336.69	13416.9	6141.56	0.00052583	0.0264894	N		0.110046	0.714597	0.714597	SLC28A3	solute carrier family 28 member 3	CNT3
LIX1	167410	2581.7	3304.29	9868.8	4287.08	0.000537787	0.0266258	N		0.617755	0.99925	0.99925	LIX1	limb and CNS expressed 1	Lft
PLLP	51090	3383.3	4877.51	11695.4	3793.81	0.000537525	0.0266258	N		0.995569	0.99925	0.99925	PLLP	plasmolipin	PMLP
CDRT1	374286	3625.3	5688.64	12916.1	3657.23	0.000549121	0.0267949	N		0.99476	0.99925	0.99925	CDRT1	CMT1A duplicated region transcript 1	HREP, SM25H2, FBXW10B
MYO1E	4643	2917.1	2938.37	11068.1	4642.58	0.000551478	0.0267949	N		0.175639	0.844185	0.844185	MYO1E	myosin IE	MYO1C, HuncM-IC, MGC104638
LEO1	123169	2914.9	4833.97	11027.9	3599.33	0.000556307	0.0269275	N		0.759265	0.99925	0.99925	LEO1	LEO1 homolog, Paf1/RNA polymerase II complex component	#N/A
MAP2K1	5604	4996.6	4860.72	13076.2	3541.24	0.000579007	0.0276095	N		0.993659	0.99925	0.99925	MAP2K1	mitogen-activated protein kinase kinase 1	MEK1, MAPKK1
ANGPTL6	83854	5646.2	4832.41	14441.3	4643.75	0.000603404	0.0285605	N		0.962626	0.99925	0.99925	ANGPTL6	angiopoietin like 6	ARP5, AGF
ZWINT	11130	5325.6	3402.62	14389.6	5664.43	0.00060797	0.0286303	N		0.000574874	0.0786691	0.0786691	#N/A	#N/A	#N/A
MYO3B	140469	4966.6	3131.17	13150.5	5114.06	0.000619479	0.0289362	N		0.596824	0.99925	0.99925	MYO3B	myosin IIIB	#N/A
NCR1	9437	3115.3	3461.38	12180.2	5669.92	0.000622621	0.0289362	N		0.332064	0.99925	0.99925	NCR1	natural cytotoxicity triggering receptor 1	NK-p46, NKP46, CD335
MYRF	745	4273.9	4804.2	13163	4818.04	0.000626897	0.0290202	N		0.444148	0.99925	0.99925	MYRF	myelin regulatory factor	Ndt80, pqn-47, MRF
CDCP1	64866	4210.1	6100.78	14864.9	5407.15	0.000641388	0.029201	N		0.950661	0.99925	0.99925	CDCP1	CUB domain containing protein 1	CD318, SIMA135
LAP3	51056	4681.5	4563.7	12667.1	4069.29	0.000644138	0.029201	N		0.995386	0.99925	0.99925	LAP3	leucine aminopeptidase 3	LAPEP, LAP
JADE1	79960	5347.3	4265.9	13286.3	4351.18	0.000643403	0.029201	N		0.216316	0.916145	0.916145	JADE1	jade family PHD finger 1	JADE-1
CLCN3	1182	5522	3753.28	12298.4	3620.06	0.000659876	0.029537	N		0.00104156	0.0987406	0.0987406	CLCN3	chloride voltage-gated channel 3	CLC3, ClC-3
MTHFD2	10797	1564.4	1974.41	12428.2	6918.43	0.000663416	0.029537	N		0.290504	0.976171	0.976171	MTHFD2	methylenetetrahydrofolate dehydrogenase (NADP+ dependent) 2, methenyltetrahydrofolate cyclohydrolase	#N/A
SIAE	54414	3771.4	4716.64	11549.7	3555.57	0.000670088	0.029537	N		0.84384	0.99925	0.99925	SIAE	sialic acid acetylesterase	CSE-C, MGC87009, LSE
TCTEX1D2	255758	5676.8	3658.22	12188.5	3436.42	0.000673005	0.029564	N		0.622625	0.99925	0.99925	DYNLT2B	dynein light chain Tctex-type 2B	MGC33212
TRIM5	85363	3376.7	3898.41	11477.5	4846.63	0.000701122	0.0299602	N		0.478663	0.99925	0.99925	TRIM5	tripartite motif containing 5	RNF88, TRIM5alpha
ADNP2	22850	4204.4	6911.14	15067.1	4215.02	0.000719851	0.0302984	N		0.812697	0.99925	0.99925	ADNP2	ADNP homeobox 2	KIAA0863
TFAP2A	7020	2760.7	2400.84	10443.1	4976.8	0.000725597	0.0303169	N		0.643962	0.99925	0.99925	TFAP2A	transcription factor AP-2 alpha	AP-2
WWC1	23286	3941.3	4667.65	13245.5	5512.41	0.000748537	0.0311738	N		0.0857991	0.649115	0.649115	WWC1	WW and C2 domain containing 1	KIBRA, KIAA0869, PPP1R168
MTOR	2475	5022.1	2718.31	12331.8	4706.55	0.000756593	0.031306	N		0.380542	0.99925	0.99925	MTOR	mechanistic target of rapamycin kinase	RAFT1, RAPT1, FLJ44809
OTX1	5013	6049.5	4416.86	13592.7	3872.03	0.000755659	0.031306	N		0.594609	0.99925	0.99925	OTX1	orthodenticle homeobox 1	#N/A
GTF2A2	2958	3249.5	3393.49	10241.6	4226.88	0.00076498	0.0313497	N		0.424503	0.99925	0.99925	GTF2A2	general transcription factor IIA subunit 2	TFIIA, HsT18745
ISG20	3669	4438.5	5186.47	13160.7	4372.84	0.00076293	0.0313497	N		0.994242	0.99925	0.99925	ISG20	interferon stimulated exonuclease gene 20	HEM45, CD25
STAT2	6773	2519.4	2159.81	9626.8	4652.76	0.000782676	0.0318712	N		0.763151	0.99925	0.99925	STAT2	signal transducer and activator of transcription 2	STAT113
FOXD4	2298	4987	4658.92	12645.9	3707.01	0.000788925	0.032024	N		0.220313	0.917541	0.917541	FOXD4	forkhead box D4	FREAC5, FOXD4a
BLOC1S6	26258	3316.9	2884.07	11422.2	5281.53	0.00080232	0.0320973	N		0.581698	0.99925	0.99925	BLOC1S6	biogenesis of lysosomal organelles complex 1 subunit 6	HPS9
SORD	6652	2697.3	4074.06	11372.7	5363.98	0.000809937	0.0321237	N		0.604277	0.99925	0.99925	SORD	sorbitol dehydrogenase	#N/A
GNLY	10578	4627.8	5197.4	12931.3	3769.43	0.000814579	0.0321497	N		0.99578	0.99925	0.99925	GNLY	granulysin	NKG5, LAG-2, D2S69E, TLA519
CYP2C18	1562	6892	4089.04	13807.1	3579.77	0.00082104	0.0323053	N		0.0270676	0.409668	0.409668	CYP2C18	cytochrome P450 family 2 subfamily C member 18	P450IIC17, CPCI, CYP2C
LETM1	3954	2908.3	2968.79	10552.6	4983.14	0.000862573	0.0333262	N		0.660413	0.99925	0.99925	LETM1	leucine zipper and EF-hand containing transmembrane protein 1	SLC55A1
RNF213	57674	2853.5	2399.67	11195	5534.05	0.000861797	0.0333262	N		0.0926203	0.667286	0.667286	RNF213	ring finger protein 213	KIAA1554, NET57, ALO17
TARP	445347	4389.6	3455.34	10753.7	3687.09	0.000879062	0.0336591	N		0.995842	0.99925	0.99925	#N/A	#N/A	#N/A
NIPA1	123606	3917.9	4915.08	11462	3021.63	0.000887208	0.0337848	N		0.0757071	0.61997	0.61997	NIPA1	NIPA magnesium transporter 1	MGC35570, SLC57A1
RNF138	51444	2265.6	2364.17	11721	6303.07	0.000894359	0.0337848	N		0.995707	0.99925	0.99925	RNF138	ring finger protein 138	STRIN, NARF
SH2D1B	117157	4348.6	4085.1	12721.2	5186.02	0.000900298	0.0337848	N		0.583995	0.99925	0.99925	SH2D1B	SH2 domain containing 1B	EAT2
STS	412	2818.9	4091.81	11438.2	5397.46	0.000900783	0.0337848	N		0.0306964	0.435754	0.435754	STS	steroid sulfatase	ARSC
ZNF683	257101	3835	4311.88	10868.4	3498.79	0.000891624	0.0337848	N		0.370498	0.99925	0.99925	ZNF683	zinc finger protein 683	MGC33414, Hobit
LIPG	9388	2485.4	3220.36	10048.1	4922.37	0.00095244	0.034955	N		0.993886	0.99925	0.99925	LIPG	lipase G, endothelial type	EDL
SLC25A22	79751	3355.1	3515.75	12077.9	5734.76	0.000953783	0.034955	N		2.18933e-07	0.00172593	0.00172593	SLC25A22	solute carrier family 25 member 22	GC1, FLJ13044, NET44, EIEE3
NOL9	79707	3214.3	3238.06	11878.9	5771.69	0.000978646	0.035361	N		0.317617	0.99925	0.99925	NOL9	nucleolar protein 9	FLJ23323, NET6, Grc3
SAT1	6303	4894.6	4689.58	12571.2	3961.03	0.000973154	0.035361	N		0.995353	0.99925	0.99925	SAT1	spermidine/spermine N1-acetyltransferase 1	SSAT
DHFR	1719	4229.9	3557.02	10549.4	3648.83	0.00100089	0.0358616	N		0.00305018	0.151926	0.151926	DHFR	dihydrofolate reductase	#N/A
BACE2	25825	2378.6	3503.78	10300.1	5164.01	0.00102045	0.0360769	N		0.63157	0.99925	0.99925	BACE2	beta-secretase 2	CEAP1, DRAP, ALP56
SENP8	123228	3716	3483.66	13304.6	6442.14	0.0010225	0.0360769	N		0.0598743	0.560235	0.560235	SENP8	SUMO peptidase family member, NEDD8 specific	NEDP1, DEN1, HsT17512
RXFP1	59350	4164.1	3663.64	11226.9	4352.17	0.00103822	0.0362869	N		0.738503	0.99925	0.99925	RXFP1	relaxin family peptide receptor 1	RXFPR1
SAMD9L	219285	2463.9	2566.88	11316	6016.53	0.00103692	0.0362869	N		0.268827	0.958974	0.958974	SAMD9L	sterile alpha motif domain containing 9 like	KIAA2005, FLJ39885
CXCL16	58191	2392.1	2904.43	8764.5	4138.43	0.00104789	0.0365255	N		0.45455	0.99925	0.99925	CXCL16	C-X-C motif chemokine ligand 16	SR-PSOX, CXCLG16, SRPSOX
IBTK	25998	1231.8	1889.34	9364.7	5543.06	0.00106346	0.0369425	N		0.772796	0.99925	0.99925	IBTK	inhibitor of Bruton tyrosine kinase	DKFZP564B116, BTBD26
CDK2AP1	8099	3093.5	1975.6	9432.5	4337.03	0.00110159	0.0375492	N		0.997078	0.99925	0.99925	CDK2AP1	cyclin dependent kinase 2 associated protein 1	DORC1, doc-1, DOC1, ST19, p12DOC-1
HSPA5	3309	3367.2	4541.19	12287.8	5612.36	0.00110654	0.0375492	N		0.0305451	0.435505	0.435505	HSPA5	heat shock protein family A (Hsp70) member 5	BiP
ZBTB8A	653121	2365.2	4080.77	11254.9	5859.13	0.00116941	0.0389613	N		0.000583359	0.07872	0.07872	ZBTB8A	zinc finger and BTB domain containing 8A	BOZF1, FLJ90065, ZNF916A
CXCL1	2919	3826.44	3765.49	11034.7	4310.16	0.00117728	0.0391219	N		0.152963	0.797229	0.797229	CXCL1	C-X-C motif chemokine ligand 1	SCYB1, GROa, MGSA-a, NAP-3
SHMT2	6472	3299.3	3658.36	11613.6	5563.54	0.00120733	0.0398111	N		0.74839	0.99925	0.99925	SHMT2	serine hydroxymethyltransferase 2	#N/A
REG1A	5967	5668.1	3588.28	11356.9	2980.59	0.0012181	0.0400125	N		0.0757623	0.619992	0.619992	REG1A	regenerating family member 1 alpha	PSP, PTP, PSPS, PSPS1
ANKFY1	51479	3363.5	4396.15	10938	4452.96	0.00123266	0.0402325	N		0.801431	0.99925	0.99925	ANKFY1	ankyrin repeat and FYVE domain containing 1	ANKHZN, KIAA1255, ZFYVE14, BTBD23, RANK-5
GALNT1	2589	3502.3	3500.51	10690.6	4692.26	0.0012365	0.0402555	N		0.26223	0.95183	0.95183	GALNT1	polypeptide N-acetylgalactosaminyltransferase 1	GalNAc-T1
MUC6	4588	2449.8	3397.15	9972.6	5027.1	0.0012452	0.0404362	N		0.278961	0.964536	0.964536	MUC6	mucin 6, oligomeric mucus/gel-forming	#N/A
SQOR	58472	3488.7	5327.42	11764	4198.22	0.00125338	0.0405988	N		0.298904	0.982077	0.982077	SQOR	sulfide quinone oxidoreductase	CGI-44, SQR
TRIM15	89870	2100.3	2630.54	10017.2	5057.85	0.00126371	0.0406744	N		0.264567	0.953147	0.953147	TRIM15	tripartite motif containing 15	ZNFB7, RNF93
EP400P1	347918	3915.2	2512.35	12900.2	6281.91	0.00127624	0.040754	N		0.0671051	0.590195	0.590195	EP400P1	EP400 pseudogene 1	FLJ33915
LARP1B	55132	3371.4	3701.8	10174.4	4247.44	0.0012952	0.0411355	N		0.0438132	0.500088	0.500088	LARP1B	La ribonucleoprotein 1B	FLJ10378, DKFZp434K245, DKFZp686E0316
DOC2B	8447	1394.9	2925.06	9737.8	5824.9	0.0013291	0.041664	N		0.485928	0.99925	0.99925	DOC2B	double C2 domain beta	#N/A
GOT1	2805	3350.5	4661.3	12594	6037.66	0.00134473	0.041664	N		0.417588	0.99925	0.99925	GOT1	glutamic-oxaloacetic transaminase 1	AST1
SERPINB8	5271	2444.4	3618.23	9203.4	4289.57	0.00134223	0.041664	N		0.984221	0.99925	0.99925	SERPINB8	serpin family B member 8	CAP2
SLC25A37	51312	4205.8	4463.42	12644.6	5386.51	0.00133683	0.041664	N		0.958347	0.99925	0.99925	SLC25A37	solute carrier family 25 member 37	MSCP, MFRN, MFRN1, HT015
TET2	54790	4456.4	4930.74	12305.3	4273.23	0.00133975	0.041664	N		0.693747	0.99925	0.99925	TET2	tet methylcytosine dioxygenase 2	FLJ20032
TNFRSF10B	8795	9069.4	3999.57	15050.1	2803.46	0.00133364	0.041664	N		0.81116	0.99925	0.99925	TNFRSF10B	TNF receptor superfamily member 10b	DR5, KILLER, TRICK2A, TRAIL-R2, TRICKB, CD262, TRAILR2
FFAR4	338557	3829.3	3706.67	12970.9	6312.04	0.00135725	0.0419506	N		0.203653	0.898508	0.898508	FFAR4	free fatty acid receptor 4	PGR4
CLSPN	63967	2761.6	3844.16	11772.4	6182.58	0.00137275	0.0422263	N		0.866688	0.99925	0.99925	CLSPN	claspin	#N/A
DGCR11	25786	5124.4	5793.65	13958.1	4446.78	0.00137187	0.0422263	N		0.996942	0.99925	0.99925	DGCR11	DiGeorge syndrome critical region gene 11	DGS-D
TIMM21	29090	3168.22	4540.18	11145.8	4537.84	0.0013817	0.0423998	N		0.794064	0.99925	0.99925	TIMM21	translocase of inner mitochondrial membrane 21	HSPC154, TIM21
CDHR4	389118	3848.3	3471.11	10753.6	4553.29	0.00141154	0.0430069	N		0.671171	0.99925	0.99925	CDHR4	cadherin related family member 4	VLLR9392
C18orf25	147339	4771.1	4109.26	11545.9	3932.6	0.00141673	0.0430392	N		0.994892	0.99925	0.99925	C18orf25	chromosome 18 open reading frame 25	MGC12909, ARKL1, RNF111L1, Ark2N
PRRC1	133619	3628.1	3706.97	11687.9	5481.4	0.00143837	0.0430547	N		0.0377103	0.47074	0.47074	PRRC1	proline rich coiled-coil 1	FLJ32875
R3HCC1	203069	4590.1	3593.38	13820.1	6453.43	0.00143045	0.0430547	N		0.65399	0.99925	0.99925	R3HCC1	R3H domain and coiled-coil containing 1	DKFZp564N123
RIMBP3	85376	2576.7	3672.61	9162.6	4134.46	0.00144369	0.0430547	N		0.283095	0.969056	0.969056	RIMBP3	RIMS binding protein 3	KIAA1666, RIMBP3.1, RIMBP3A
ALAS1	211	3594.8	4952.78	12207.6	5294.64	0.00145373	0.043065	N		0.995828	0.99925	0.99925	ALAS1	5'-aminolevulinate synthase 1	#N/A
SRRM2-AS1	100128788	5096.4	6129.81	13894.6	3650.57	0.0014775	0.0434678	N		#N/A	#N/A	#N/A	SRRM2-AS1	SRRM2 antisense RNA 1	#N/A
MYO5C	55930	4694	6540.87	13934.3	3312.08	0.00148259	0.0435177	N		0.0416902	0.487565	0.487565	MYO5C	myosin VC	MGC74969
PCLAF	9768	6797	4068.43	13906.4	4409.21	0.00148855	0.0435292	N		0.994859	0.99925	0.99925	PCLAF	PCNA clamp associated factor	NS5ATP9, OEATC-1, p15(PAF), PAF15
PDE4C	5143	4590.5	5307.31	12375.9	3624.62	0.00148976	0.0435292	N		0.224	0.918001	0.918001	PDE4C	phosphodiesterase 4C	#N/A
KRT5	3852	2984.8	3802.47	10487.5	4981.59	0.00149853	0.043639	N		0.796232	0.99925	0.99925	KRT5	keratin 5	KRT5A
DEPDC1B	55789	5235.9	3682.55	12632	4954.19	0.00151775	0.0439466	N		0.833303	0.99925	0.99925	DEPDC1B	DEP domain containing 1B	XTP1, BRCC3
DUSP4	1846	2770	4524.81	13198.8	7249.29	0.00152957	0.0441891	N		0.965972	0.99925	0.99925	DUSP4	dual specificity phosphatase 4	HVH2, MKP-2, TYP
YWHAEP7	284100	1963	3031.69	10536.5	6105.01	0.00153673	0.0442961	N		0.563771	0.99925	0.99925	YWHAEP7	tyrosine 3-monooxygenase/tryptophan 5-monooxygenase activation protein epsilon pseudogene 7	LOC284100
FRMD3	257019	3740.5	3534.18	10686.2	4634.11	0.00155575	0.0443461	N		0.120272	0.736675	0.736675	FRMD3	FERM domain containing 3	EPB41L4O, MGC20553
KLHDC7B	113730	5436.4	5035.78	14321.6	5600.08	0.00155486	0.0443461	N		0.80687	0.99925	0.99925	KLHDC7B	kelch domain containing 7B	MGC16635
MRRF	92399	9139.8	4447.9	15940.9	3624.62	0.0015603	0.0443771	N		0.0238424	0.386215	0.386215	MRRF	mitochondrial ribosome recycling factor	RRF
JAK2	3717	3874.4	3566.76	10913.9	4714.65	0.0015757	0.0445278	N		0.000999165	0.0980509	0.0980509	JAK2	Janus kinase 2	JTK10
MORC4	79710	3591.4	3518.8	10639.1	4745.62	0.00157537	0.0445278	N		0.021648	0.368668	0.368668	MORC4	MORC family CW-type zinc finger 4	ZCW4, FLJ11565
BTN3A1	11119	2504.7	2107.83	10349.4	5656.41	0.00159274	0.0449016	N		0.0923192	0.666514	0.666514	BTN3A1	butyrophilin subfamily 3 member A1	BT3.1, BTF5, CD277, BTN3.1
MT1G	4495	6955.3	4964.89	14235.3	3544.3	0.00161758	0.0454021	N		0.218678	0.917541	0.917541	MT1G	metallothionein 1G	MT1K
MGC12916	84815	4342.3	4943.77	13388.3	5884.49	0.00162741	0.0454113	N		0.995951	0.99925	0.99925	#N/A	#N/A	#N/A
PNPLA3	80339	4495.7	5800.59	12959.5	4073.65	0.00163206	0.0454113	N		0.974117	0.99925	0.99925	PNPLA3	patatin like phospholipase domain containing 3	dJ796I17.1, FLJ22012, adiponutrin, iPLA2epsilon
GAPDH	2597	5624.5	5313.52	13567.2	4123.12	0.00165591	0.0457769	N		0.507988	0.99925	0.99925	GAPDH	glyceraldehyde-3-phosphate dehydrogenase	#N/A
SFXN1	94081	2874.6	5051.97	12803.3	6698.69	0.00166064	0.0458088	N		0.995043	0.99925	0.99925	SFXN1	sideroflexin 1	FLJ12876, SLC56A1
MESD	23184	4089.1	4695.56	11530.3	4298.24	0.00166958	0.0459422	N		0.996166	0.99925	0.99925	MESD	mesoderm development LRP chaperone	KIAA0081, BOCA
SGPP1	81537	1575.7	1264.03	10764	6643.9	0.0017042	0.0466096	N		0.550926	0.99925	0.99925	SGPP1	sphingosine-1-phosphate phosphatase 1	#N/A
PGAM1	5223	4043.5	4809.6	11000.7	3355.79	0.00172865	0.0471532	N		0.18814	0.868537	0.868537	PGAM1	phosphoglycerate mutase 1	PGAM-B
CD74	972	4106.9	5138.63	12600.6	5202.19	0.00173967	0.0471772	N		0.0769459	0.624706	0.624706	CD74	CD74 molecule	#N/A
RIMS3	9783	3228.6	4233.98	9772.5	3708.15	0.0017676	0.047733	N		0.995759	0.99925	0.99925	RIMS3	regulating synaptic membrane exocytosis 3	RIM3, NIM3
PARP14	54625	3239.8	3765.77	12054.8	6284.56	0.00177891	0.0478216	N		0.0312613	0.437793	0.437793	PARP14	poly(ADP-ribose) polymerase family member 14	KIAA1268, pART8, ARTD8
RPL23AP53	644128	3862.4	4427.7	11346.8	4701.99	0.00178207	0.0478216	N		0.681076	0.99925	0.99925	RPL23AP53	ribosomal protein L23a pseudogene 53	#N/A
MFSD14A	64645	4417.56	4517.36	12346.3	4838.82	0.0018088	0.0484375	N		0.996163	0.99925	0.99925	MFSD14A	major facilitator superfamily domain containing 14A	DKFZP564L0864
CABIN1	23523	2349.9	2638.38	11866.5	6995.15	0.00182664	0.0486109	N		0.0513322	0.532459	0.532459	CABIN1	calcineurin binding protein 1	KIAA0330, PPP3IN
CPOX	1371	2220.1	2200.24	10871.2	6366.87	0.001839	0.0487375	N		0.336164	0.99925	0.99925	CPOX	coproporphyrinogen oxidase	CPX, HCP
DNM2	1785	5270.7	4597.82	12963.5	4833.91	0.00185238	0.0488902	N		0.984211	0.99925	0.99925	DNM2	dynamin 2	DYNII, DYN2, CMTDIB, CMTDI1, DI-CMTB, CMT2M
NPM2	10361	4259.8	3833.21	10519	3849.13	0.00185766	0.0489288	N		0.579574	0.99925	0.99925	NPM2	nucleophosmin/nucleoplasmin 2	#N/A
IPPK	64768	4023.7	3371.23	12393.7	6062.29	0.00187319	0.0490063	N		0.311134	0.997467	0.997467	IPPK	inositol-pentakisphosphate 2-kinase	INSP5K2, FLJ13163, IP5K, IPK1
MIR155HG	114614	2947.44	2903.97	12104.1	6717.98	0.00187554	0.0490063	N		0.996654	0.99925	0.99925	MIR155HG	MIR155 host gene	BIC, NCRNA00172
POM121L10P	646074	5908.5	4397.78	12686.9	3908.93	0.00189514	0.0492618	N		0.996942	0.99925	0.99925	POM121L10P	POM121 transmembrane nucleoporin like 10, pseudogene	#N/A
TRIB2	28951	2903.1	4670.56	10074.9	4113.81	0.00189719	0.0492618	N		0.685233	0.99925	0.99925	TRIB2	tribbles pseudokinase 2	TRB2, GS3955
SPIB	6689	4811	2587.69	11891.5	5200.11	0.00193712	0.0497946	N		0.357995	0.99925	0.99925	SPIB	Spi-B transcription factor	SPI-B
