# Supplementary material for: Genomic instability genes in lung and colon adenocarcinoma indicate organ specificity of transcriptomic impact on Copy Number Alterations
Source: Sci Rep. 2022 Jul 11;12:11739. doi: 10.1038/s41598-022-15692-8 (PMC9273645; doi:10.1038/s41598-022-15692-8)
Supplement: Supplementary file 4 — Supplementary Information 4. [file 41598_2022_15692_MOESM4_ESM.xlsx]

## Sheet: tn
		High expression group (n=10)		Low expression group (n=10)		t.test
Hugo_Symbol	Entrez_Gene_Id	Average # of CNVs	SD	Average # of CNVs	SD	pvalue	p.adjust.qvalue		HE_increase
TIGD6	81789	10014.2	2159.03	2420.6	1770.3	1.15527e-07	0.00162903		Y
ABCC4	10257	8682.6	2159.03	2862.9	1732.31	3.88085e-06	0.017892		Y
PTPRA	5786	9184.9	2560.6	2543	1626.76	4.45264e-06	0.017892		Y
LOC148709	148709	5706.6	2107.75	709.222	800.794	1.67375e-05	0.0262236		Y
SHROOM4	57477	7034.2	2408.43	1553.8	1384.39	1.93208e-05	0.027244		Y
PPP1R3D	5509	6822.5	2601.23	937	1296.36	2.16034e-05	0.0276786		Y
TM9SF4	9777	7254.7	2254.99	2180.5	1602.55	2.55178e-05	0.0276786		Y
GLYR1	84656	6870.2	2685.06	901.6	1089.82	3.01243e-05	0.0283185		Y
NOL4L	140688	5008.3	1747.1	1264.9	914.003	3.67417e-05	0.0318873		Y
DNASE1	1773	8371.3	3297.14	1265.33	1394.08	3.84434e-05	0.0318873		Y
FADS6	283985	7560.3	2471.56	2338.1	1535.64	4.35154e-05	0.0340891		Y
ASTE1	28990	7136.3	2031.12	2495.1	1949.37	5.89535e-05	0.0405004		Y
MEST	4232	7988.2	3360.6	1016.6	1203.58	6.24964e-05	0.0405004		Y
SPATA2	9825	5619.9	1810.93	1474.1	1778.14	6.50293e-05	0.0405004		Y
AMBRA1	55626	8611.3	3028.03	2589.3	1617.13	7.68201e-05	0.0416626		Y
CAB39L	81617	7883.8	3479.88	790.2	1300.91	7.09982e-05	0.0416626		Y
DDX27	55661	7644.4	3199.78	1080.6	698.171	9.05191e-05	0.044949		Y
FITM2	128486	4916	1658.59	1595.1	1224.12	9.7422e-05	0.044949		Y
SH3PXD2B	285590	7479.5	2267.87	3045.6	1559.48	0.00010916	0.044949		Y
SRCIN1	80725	7148.7	2029.68	2495	2120.57	9.06842e-05	0.044949		Y
TESK2	10420	8385.8	3086.1	2489.7	1535.74	0.000113114	0.044949		Y
USP36	57602	6169	2308.93	1541.8	1881.48	0.000125377	0.0453312		Y
CTNNBL1	56259	7524.2	3329.97	1334.8	1576.48	0.000146775	0.0480079		Y
POLR2J4	84820	6108.9	2791.8	921.3	1231.05	0.00014963	0.0480079		Y
KLF7	8609	7298.5	2497.55	2365	2147.58	0.000174453	0.0495965		Y
PRPF6	24148	7363.5	3387.62	1113.1	1110.51	0.000179381	0.0495965		Y
RPS6KA6	27330	7169.3	2842.17	1805.7	2071.83	0.00017369	0.0495965		Y
SMG5	23381	6259.3	2203.02	2049.3	1673.5	0.000168084	0.0495965		Y

## Sheet: survival
		High expression group (n=10)		Low expression group (n=10)		t.test				Survival
Hugo_Symbol	Entrez_Gene_Id	Average # of CNVs	SD	Average # of CNVs	SD	pvalue	p.adjust.qvalue	HE_increase		p_value	p_value_BH	p_value_qvalue	Approved.symbol	Approved.name	Alias.symbols
TIGD6	81789	10014.2	2159.03	2420.6	1770.3	1.15527e-07	0.00162903	Y		0.0310467	0.50427	0.471751	HGNC:18332	TIGD6	DKFZp761E2110
ABCC4	10257	8682.6	2159.03	2862.9	1732.31	3.88085e-06	0.017892	Y		0.23408	0.872703	0.816425	HGNC:55	ABCC4	MRP4, EST170205, MOAT-B, MOATB
PTPRA	5786	9184.9	2560.6	2543	1626.76	4.45264e-06	0.017892	Y		0.752026	0.984423	0.92094	HGNC:9664	PTPRA	LRP, HLPR, HPTPA, RPTPA
LOC148709	148709	5706.6	2107.75	709.222	800.794	1.67375e-05	0.0262236	Y		0.604359	0.966511	0.904183	HGNC:54872	ACTG1P25	AGPG
SHROOM4	57477	7034.2	2408.43	1553.8	1384.39	1.93208e-05	0.027244	Y		0.564713	0.96195	0.899916	HGNC:29215	SHROOM4	KIAA1202
PPP1R3D	5509	6822.5	2601.23	937	1296.36	2.16034e-05	0.0276786	Y		0.852465	0.988676	0.924919	HGNC:9294	PPP1R3D	#N/A
TM9SF4	9777	7254.7	2254.99	2180.5	1602.55	2.55178e-05	0.0276786	Y		0.669404	0.974422	0.911584	HGNC:30797	TM9SF4	KIAA0255, dJ836N17.2
GLYR1	84656	6870.2	2685.06	901.6	1089.82	3.01243e-05	0.0283185	Y		0.0679719	0.658816	0.616331	HGNC:24434	GLYR1	BM045, HIBDL, NP60, N-PAC
NOL4L	140688	5008.3	1747.1	1264.9	914.003	3.67417e-05	0.0318873	Y		0.987488	0.998672	0.93427	HGNC:16106	NOL4L	dJ1184F4.2, DKFZP566G1424, dJ1184F4.4
DNASE1	1773	8371.3	3297.14	1265.33	1394.08	3.84434e-05	0.0318873	Y		0.518005	0.954716	0.893149	HGNC:2956	DNASE1	#N/A
FADS6	283985	7560.3	2471.56	2338.1	1535.64	4.35154e-05	0.0340891	Y		0.734061	0.981324	0.918041	HGNC:30459	FADS6	#N/A
ASTE1	28990	7136.3	2031.12	2495.1	1949.37	5.89535e-05	0.0405004	Y		0.987337	0.998672	0.93427	HGNC:25021	ASTE1	HT001
MEST	4232	7988.2	3360.6	1016.6	1203.58	6.24964e-05	0.0405004	Y		0.404459	0.933102	0.872929	HGNC:7028	MEST	PEG1
SPATA2	9825	5619.9	1810.93	1474.1	1778.14	6.50293e-05	0.0405004	Y		0.882609	0.990255	0.926396	HGNC:14681	SPATA2	KIAA0757, PD1, tamo, PPP1R145
AMBRA1	55626	8611.3	3028.03	2589.3	1617.13	7.68201e-05	0.0416626	Y		0.643344	0.973537	0.910756	HGNC:25990	AMBRA1	FLJ20294, KIAA1736, WDR94, DCAF3
CAB39L	81617	7883.8	3479.88	790.2	1300.91	7.09982e-05	0.0416626	Y		0.0571603	0.625534	0.585194	HGNC:20290	CAB39L	bA103J18.3, FLJ12577, MO2L
DDX27	55661	7644.4	3199.78	1080.6	698.171	9.05191e-05	0.044949	Y		0.669837	0.974422	0.911584	HGNC:15837	DDX27	dJ686N3.1, DRS1
FITM2	128486	4916	1658.59	1595.1	1224.12	9.7422e-05	0.044949	Y		0.319498	0.90452	0.84619	HGNC:16135	FITM2	dJ881L22.2, FIT2
SH3PXD2B	285590	7479.5	2267.87	3045.6	1559.48	0.00010916	0.044949	Y		0.501973	0.953107	0.891643	HGNC:29242	SH3PXD2B	FLJ20831
SRCIN1	80725	7148.7	2029.68	2495	2120.57	9.06842e-05	0.044949	Y		0.214897	0.862518	0.806897	HGNC:29506	SRCIN1	SNIP, p140Cap, KIAA1684
TESK2	10420	8385.8	3086.1	2489.7	1535.74	0.000113114	0.044949	Y		0.926039	0.993355	0.929296	HGNC:11732	TESK2	#N/A
USP36	57602	6169	2308.93	1541.8	1881.48	0.000125377	0.0453312	Y		0.887585	0.990749	0.926858	HGNC:20062	USP36	KIAA1453, FLJ12851
CTNNBL1	56259	7524.2	3329.97	1334.8	1576.48	0.000146775	0.0480079	Y		0.800795	0.986036	0.922449	HGNC:15879	CTNNBL1	FLJ21108, P14L, P14, NAP, NYD-SP19
POLR2J4	84820	6108.9	2791.8	921.3	1231.05	0.00014963	0.0480079	Y		0.213449	0.862385	0.806772	HGNC:28195	POLR2J4	MGC13098
KLF7	8609	7298.5	2497.55	2365	2147.58	0.000174453	0.0495965	Y		0.653611	0.973537	0.910756	HGNC:6350	KLF7	UKLF
PRPF6	24148	7363.5	3387.62	1113.1	1110.51	0.000179381	0.0495965	Y		0.538781	0.957543	0.895793	HGNC:15860	PRPF6	TOM, bB152O15.1, ANT-1, U5-102K, Prp6, hPrp6, SNRNP102, RP60
RPS6KA6	27330	7169.3	2842.17	1805.7	2071.83	0.00017369	0.0495965	Y		0.436573	0.941648	0.880924	HGNC:10435	RPS6KA6	RSK4
SMG5	23381	6259.3	2203.02	2049.3	1673.5	0.000168084	0.0495965	Y		0.911885	0.993327	0.92927	HGNC:24644	SMG5	KIAA1089, LPTS-RP1, LPTSRP1, RP11-54H19.7, SMG-5, EST1B

## Sheet: altered
		High expression group (n=10)		Low expression group (n=10)		t.test				Altered
Hugo_Symbol	Entrez_Gene_Id	Average # of CNVs	SD	Average # of CNVs	SD	pvalue	p.adjust.qvalue	HE_increase		p_value	p_value_BH	p_value_qvalue	Approved.symbol	Approved.name	Alias.symbols
TIGD6	81789	10014.2	2159.03	2420.6	1770.3	1.15527e-07	0.00162903	Y		0.442975	0.99925	0.99925	TIGD6	tigger transposable element derived 6	DKFZp761E2110
ABCC4	10257	8682.6	2159.03	2862.9	1732.31	3.88085e-06	0.017892	Y		0.529469	0.99925	0.99925	ABCC4	ATP binding cassette subfamily C member 4	MRP4, EST170205, MOAT-B, MOATB
PTPRA	5786	9184.9	2560.6	2543	1626.76	4.45264e-06	0.017892	Y		0.9306	0.99925	0.99925	#N/A	#N/A	#N/A
LOC148709	148709	5706.6	2107.75	709.222	800.794	1.67375e-05	0.0262236	Y		0.996262	0.99925	0.99925	ACTG1P25	actin gamma 1 pseudogene 25	AGPG
SHROOM4	57477	7034.2	2408.43	1553.8	1384.39	1.93208e-05	0.027244	Y		0.427506	0.99925	0.99925	SHROOM4	shroom family member 4	KIAA1202
PPP1R3D	5509	6822.5	2601.23	937	1296.36	2.16034e-05	0.0276786	Y		0.0388114	0.473658	0.473658	PPP1R3D	protein phosphatase 1 regulatory subunit 3D	#N/A
TM9SF4	9777	7254.7	2254.99	2180.5	1602.55	2.55178e-05	0.0276786	Y		0.541283	0.99925	0.99925	TM9SF4	transmembrane 9 superfamily member 4	KIAA0255, dJ836N17.2
GLYR1	84656	6870.2	2685.06	901.6	1089.82	3.01243e-05	0.0283185	Y		0.97629	0.99925	0.99925	GLYR1	glyoxylate reductase 1 homolog	BM045, HIBDL, NP60, N-PAC
NOL4L	140688	5008.3	1747.1	1264.9	914.003	3.67417e-05	0.0318873	Y		0.422178	0.99925	0.99925	NOL4L	nucleolar protein 4 like	dJ1184F4.2, DKFZP566G1424, dJ1184F4.4
DNASE1	1773	8371.3	3297.14	1265.33	1394.08	3.84434e-05	0.0318873	Y		0.670688	0.99925	0.99925	DNASE1	deoxyribonuclease 1	#N/A
FADS6	283985	7560.3	2471.56	2338.1	1535.64	4.35154e-05	0.0340891	Y		0.106268	0.703346	0.703346	FADS6	fatty acid desaturase 6	#N/A
ASTE1	28990	7136.3	2031.12	2495.1	1949.37	5.89535e-05	0.0405004	Y		0.209113	0.904624	0.904624	ASTE1	asteroid homolog 1	HT001
MEST	4232	7988.2	3360.6	1016.6	1203.58	6.24964e-05	0.0405004	Y		0.605473	0.99925	0.99925	MEST	mesoderm specific transcript	PEG1
SPATA2	9825	5619.9	1810.93	1474.1	1778.14	6.50293e-05	0.0405004	Y		0.706382	0.99925	0.99925	SPATA2	spermatogenesis associated 2	KIAA0757, PD1, tamo, PPP1R145
AMBRA1	55626	8611.3	3028.03	2589.3	1617.13	7.68201e-05	0.0416626	Y		0.372387	0.99925	0.99925	AMBRA1	autophagy and beclin 1 regulator 1	FLJ20294, KIAA1736, WDR94, DCAF3
CAB39L	81617	7883.8	3479.88	790.2	1300.91	7.09982e-05	0.0416626	Y		0.407074	0.99925	0.99925	CAB39L	calcium binding protein 39 like	bA103J18.3, FLJ12577, MO2L
DDX27	55661	7644.4	3199.78	1080.6	698.171	9.05191e-05	0.044949	Y		0.107059	0.705667	0.705667	DDX27	DEAD-box helicase 27	dJ686N3.1, DRS1
FITM2	128486	4916	1658.59	1595.1	1224.12	9.7422e-05	0.044949	Y		0.608524	0.99925	0.99925	FITM2	fat storage inducing transmembrane protein 2	dJ881L22.2, FIT2
SH3PXD2B	285590	7479.5	2267.87	3045.6	1559.48	0.00010916	0.044949	Y		0.96471	0.99925	0.99925	SH3PXD2B	SH3 and PX domains 2B	FLJ20831
SRCIN1	80725	7148.7	2029.68	2495	2120.57	9.06842e-05	0.044949	Y		0.0101591	0.276676	0.276676	SRCIN1	SRC kinase signaling inhibitor 1	SNIP, p140Cap, KIAA1684
TESK2	10420	8385.8	3086.1	2489.7	1535.74	0.000113114	0.044949	Y		0.530399	0.99925	0.99925	TESK2	testis associated actin remodelling kinase 2	#N/A
USP36	57602	6169	2308.93	1541.8	1881.48	0.000125377	0.0453312	Y		0.857623	0.99925	0.99925	USP36	ubiquitin specific peptidase 36	KIAA1453, FLJ12851
CTNNBL1	56259	7524.2	3329.97	1334.8	1576.48	0.000146775	0.0480079	Y		0.464164	0.99925	0.99925	CTNNBL1	catenin beta like 1	FLJ21108, P14L, P14, NAP, NYD-SP19
POLR2J4	84820	6108.9	2791.8	921.3	1231.05	0.00014963	0.0480079	Y		0.0104765	0.277126	0.277126	POLR2J4	RNA polymerase II subunit J4, pseudogene	MGC13098
KLF7	8609	7298.5	2497.55	2365	2147.58	0.000174453	0.0495965	Y		0.314548	0.99925	0.99925	KLF7	Kruppel like factor 7	UKLF
PRPF6	24148	7363.5	3387.62	1113.1	1110.51	0.000179381	0.0495965	Y		0.0375114	0.47074	0.47074	PRPF6	pre-mRNA processing factor 6	TOM, bB152O15.1, ANT-1, U5-102K, Prp6, hPrp6, SNRNP102, RP60
RPS6KA6	27330	7169.3	2842.17	1805.7	2071.83	0.00017369	0.0495965	Y		0.225052	0.918916	0.918916	RPS6KA6	ribosomal protein S6 kinase A6	RSK4
SMG5	23381	6259.3	2203.02	2049.3	1673.5	0.000168084	0.0495965	Y		0.207549	0.901919	0.901919	SMG5	SMG5 nonsense mediated mRNA decay factor	KIAA1089, LPTS-RP1, LPTSRP1, RP11-54H19.7, SMG-5, EST1B
