# Supplementary material for: Genomic instability genes in lung and colon adenocarcinoma indicate organ specificity of transcriptomic impact on Copy Number Alterations
Source: Sci Rep. 2022 Jul 11;12:11739. doi: 10.1038/s41598-022-15692-8 (PMC9273645; doi:10.1038/s41598-022-15692-8)
Supplement: Supplementary file 5 — Supplementary Information 5. [file 41598_2022_15692_MOESM5_ESM.xlsx]

## Sheet: tn
		High expression group (n=10)		Low expression group (n=10)		t.test
Hugo_Symbol	Entrez_Gene_Id	Average # of CNVs	SD	Average # of CNVs	SD	pvalue	p.adjust.qvalue		HE_increase
LOC148709	148709	6007.4	2007.26	69.8889	78.5898	6.11596e-06	0.0213071		Y
TIMM17B	10245	6456.5	2319.98	883.8	1425.11	1.07111e-05	0.0248771		Y
COA5	493753	8744	3379.09	1090.5	1373.54	2.51752e-05	0.0345287		Y
SMIM29	221491	6673.6	2635.99	158.8	197.468	2.55723e-05	0.0345287		Y
CAPS	828	7438.8	3277.07	318.8	562.396	6.20392e-05	0.0360371		Y
KAT8	84148	7416.6	2965.28	1167.6	1855.72	4.4956e-05	0.0360371		Y
PCIF1	63935	6699.3	2901.72	328.5	591.907	5.35503e-05	0.0360371		Y
RPL32P3	132241	8021.1	1703.28	2506.3	2672.93	5.69674e-05	0.0360371		Y
SEC61A2	55176	8776.3	3544.12	1543.5	2181.45	6.20645e-05	0.0360371		Y
WDTC1	23038	7834	2692.62	1723.4	2396.21	4.47553e-05	0.0360371		Y
ZMYND8	23613	7851.2	3462.32	110	228.575	5.69851e-05	0.0360371		Y
ZNF767	79970	5690.5	2277.49	971.5	1470.64	5.51662e-05	0.0360371		Y
SMYD5	10322	8738.9	3292.54	2041.2	2368.46	7.82813e-05	0.0398766		Y
LINC-PINT	378805	6244.5	2828.78	835.9	1426.7	0.000112173	0.0422478		Y
PMS2P3	5387	5580.6	2613.96	490.8	1086.77	0.000100725	0.0422478		Y
IFT88	8100	9297.4	3165.58	2728.9	2967.96	0.000149198	0.0488295		Y
CCZ1P-OR7E38P	389538	7335.5	3560.65	402.3	548.66	0.000150672	0.0488295		Y
PPDPF	79144	7919.6	3639.02	1133.2	2114.82	0.000146668	0.0488295		Y
TBC1D25	4943	6192.9	2343.38	1368.7	2146.37	0.000146108	0.0488295		Y
COX19	90639	6372.9	3016.48	753.2	1105.85	0.000157287	0.0498147		Y

## Sheet: survival
		High expression group (n=10)		Low expression group (n=10)		t.test				Survival
Hugo_Symbol	Entrez_Gene_Id	Average # of CNVs	SD	Average # of CNVs	SD	pvalue	p.adjust.qvalue	HE_increase		p_value	p_value_BH	p_value_qvalue	Approved.symbol	Approved.name	Alias.symbols
LOC148709	148709	6007.4	2007.26	69.8889	78.5898	6.11596e-06	0.0213071	Y		0.604359	0.966511	0.904183	HGNC:54872	ACTG1P25	AGPG
TIMM17B	10245	6456.5	2319.98	883.8	1425.11	1.07111e-05	0.0248771	Y		0.796983	0.986036	0.922449	HGNC:17310	TIMM17B	DXS9822, JM3
COA5	493753	8744	3379.09	1090.5	1373.54	2.51752e-05	0.0345287	Y		0.757615	0.985003	0.921483	HGNC:33848	COA5	MGC52110, FLJ27524, Pet191
SMIM29	221491	6673.6	2635.99	158.8	197.468	2.55723e-05	0.0345287	Y		0.426601	0.939458	0.878875	HGNC:1340	SMIM29	LBH, MGC57858
CAPS	828	7438.8	3277.07	318.8	562.396	6.20392e-05	0.0360371	Y		0.0174506	0.405348	0.379208	HGNC:1487	CAPS	CAPS1, MGC126562
KAT8	84148	7416.6	2965.28	1167.6	1855.72	4.4956e-05	0.0360371	Y		0.317538	0.90442	0.846097	HGNC:17933	KAT8	MOF, FLJ14040, hMOF, ZC2HC8
PCIF1	63935	6699.3	2901.72	328.5	591.907	5.35503e-05	0.0360371	Y		0.527597	0.95611	0.894453	HGNC:16200	PCIF1	bA465L10.1, PPP1R121, CAPAM
RPL32P3	132241	8021.1	1703.28	2506.3	2672.93	5.69674e-05	0.0360371	Y		0.641189	0.973149	0.910393	HGNC:27024	RPL32P3	#N/A
SEC61A2	55176	8776.3	3544.12	1543.5	2181.45	6.20645e-05	0.0360371	Y		0.50746	0.953981	0.892461	HGNC:17702	SEC61A2	FLJ10578
WDTC1	23038	7834	2692.62	1723.4	2396.21	4.47553e-05	0.0360371	Y		0.642096	0.97338	0.910609	HGNC:29175	WDTC1	KIAA1037, ADP, DCAF9
ZMYND8	23613	7851.2	3462.32	110	228.575	5.69851e-05	0.0360371	Y		0.930984	0.994123	0.930014	HGNC:9397	ZMYND8	RACK7
ZNF767	79970	5690.5	2277.49	971.5	1470.64	5.51662e-05	0.0360371	Y		0.047995	0.59369	0.555404	HGNC:21884	ZNF767P	FLJ12700
SMYD5	10322	8738.9	3292.54	2041.2	2368.46	7.82813e-05	0.0398766	Y		0.733106	0.981202	0.917927	HGNC:16258	SMYD5	RRG1, NN8-4AG, ZMYND23
LINC-PINT	378805	6244.5	2828.78	835.9	1426.7	0.000112173	0.0422478	Y		0.470223	0.945336	0.884374	HGNC:26885	LINC-PINT	FLJ43663, PINT, LincRNA-Pint
PMS2P3	5387	5580.6	2613.96	490.8	1086.77	0.000100725	0.0422478	Y		0.322491	0.904734	0.84639	HGNC:9128	PMS2P3	PMS5, PMSR3
IFT88	8100	9297.4	3165.58	2728.9	2967.96	0.000149198	0.0488295	Y		0.102135	0.742251	0.694385	HGNC:20606	IFT88	hTg737, Tg737, D13S1056E, MGC26259
CCZ1P-OR7E38P	389538	7335.5	3560.65	402.3	548.66	0.000150672	0.0488295	Y		0.806935	0.986589	0.922966	#N/A	#N/A	#N/A
PPDPF	79144	7919.6	3639.02	1133.2	2114.82	0.000146668	0.0488295	Y		0.566302	0.961968	0.899933	HGNC:16142	PPDPF	dJ697K14.9, exdpf
TBC1D25	4943	6192.9	2343.38	1368.7	2146.37	0.000146108	0.0488295	Y		0.34296	0.912637	0.853784	HGNC:8092	TBC1D25	#N/A
COX19	90639	6372.9	3016.48	753.2	1105.85	0.000157287	0.0498147	Y		0.0740896	0.670406	0.627174	HGNC:28074	COX19	MGC104475

## Sheet: altered
		High expression group (n=10)		Low expression group (n=10)		t.test				Altered
Hugo_Symbol	Entrez_Gene_Id	Average # of CNVs	SD	Average # of CNVs	SD	pvalue	p.adjust.qvalue	HE_increase		p_value	p_value_BH	p_value_qvalue	Approved.symbol	Approved.name	Alias.symbols
LOC148709	148709	6007.4	2007.26	69.8889	78.5898	6.11596e-06	0.0213071	Y		0.996262	0.99925	0.99925	ACTG1P25	actin gamma 1 pseudogene 25	AGPG
TIMM17B	10245	6456.5	2319.98	883.8	1425.11	1.07111e-05	0.0248771	Y		0.99537	0.99925	0.99925	TIMM17B	translocase of inner mitochondrial membrane 17B	DXS9822, JM3
COA5	493753	8744	3379.09	1090.5	1373.54	2.51752e-05	0.0345287	Y		0.995524	0.99925	0.99925	COA5	cytochrome c oxidase assembly factor 5	MGC52110, FLJ27524, Pet191
SMIM29	221491	6673.6	2635.99	158.8	197.468	2.55723e-05	0.0345287	Y		0.058106	0.554077	0.554077	SMIM29	small integral membrane protein 29	LBH, MGC57858
CAPS	828	7438.8	3277.07	318.8	562.396	6.20392e-05	0.0360371	Y		0.375986	0.99925	0.99925	CAPS	calcyphosine	CAPS1, MGC126562
KAT8	84148	7416.6	2965.28	1167.6	1855.72	4.4956e-05	0.0360371	Y		0.90383	0.99925	0.99925	KAT8	lysine acetyltransferase 8	MOF, FLJ14040, hMOF, ZC2HC8
PCIF1	63935	6699.3	2901.72	328.5	591.907	5.35503e-05	0.0360371	Y		0.220286	0.917541	0.917541	PCIF1	phosphorylated CTD interacting factor 1	bA465L10.1, PPP1R121, CAPAM
RPL32P3	132241	8021.1	1703.28	2506.3	2672.93	5.69674e-05	0.0360371	Y		#N/A	#N/A	#N/A	RPL32P3	ribosomal protein L32 pseudogene 3	#N/A
SEC61A2	55176	8776.3	3544.12	1543.5	2181.45	6.20645e-05	0.0360371	Y		0.901794	0.99925	0.99925	SEC61A2	SEC61 translocon subunit alpha 2	FLJ10578
WDTC1	23038	7834	2692.62	1723.4	2396.21	4.47553e-05	0.0360371	Y		0.855761	0.99925	0.99925	WDTC1	WD and tetratricopeptide repeats 1	KIAA1037, ADP, DCAF9
ZMYND8	23613	7851.2	3462.32	110	228.575	5.69851e-05	0.0360371	Y		0.141694	0.770182	0.770182	ZMYND8	zinc finger MYND-type containing 8	RACK7
ZNF767	79970	5690.5	2277.49	971.5	1470.64	5.51662e-05	0.0360371	Y		0.994584	0.99925	0.99925	ZNF767P	zinc finger family member 767, pseudogene	FLJ12700
SMYD5	10322	8738.9	3292.54	2041.2	2368.46	7.82813e-05	0.0398766	Y		0.994829	0.99925	0.99925	SMYD5	SMYD family member 5	RRG1, NN8-4AG, ZMYND23
LINC-PINT	378805	6244.5	2828.78	835.9	1426.7	0.000112173	0.0422478	Y		0.996654	0.99925	0.99925	LINC-PINT	long intergenic non-protein coding RNA, p53 induced transcript	FLJ43663, PINT, LincRNA-Pint
PMS2P3	5387	5580.6	2613.96	490.8	1086.77	0.000100725	0.0422478	Y		0.995842	0.99925	0.99925	PMS2P3	PMS1 homolog 2, mismatch repair system component pseudogene 3	PMS5, PMSR3
IFT88	8100	9297.4	3165.58	2728.9	2967.96	0.000149198	0.0488295	Y		0.621767	0.99925	0.99925	IFT88	intraflagellar transport 88	hTg737, Tg737, D13S1056E, MGC26259
CCZ1P-OR7E38P	389538	7335.5	3560.65	402.3	548.66	0.000150672	0.0488295	Y		0.995937	0.99925	0.99925	#N/A	#N/A	#N/A
PPDPF	79144	7919.6	3639.02	1133.2	2114.82	0.000146668	0.0488295	Y		0.128544	0.755107	0.755107	PPDPF	pancreatic progenitor cell differentiation and proliferation factor	dJ697K14.9, exdpf
TBC1D25	4943	6192.9	2343.38	1368.7	2146.37	0.000146108	0.0488295	Y		0.105094	0.701107	0.701107	TBC1D25	TBC1 domain family member 25	#N/A
COX19	90639	6372.9	3016.48	753.2	1105.85	0.000157287	0.0498147	Y		0.163364	0.818607	0.818607	COX19	cytochrome c oxidase assembly factor COX19	MGC104475
