# Supplementary material for: Genomic instability genes in lung and colon adenocarcinoma indicate organ specificity of transcriptomic impact on Copy Number Alterations
Source: Sci Rep. 2022 Jul 11;12:11739. doi: 10.1038/s41598-022-15692-8 (PMC9273645; doi:10.1038/s41598-022-15692-8)
Supplement: Supplementary file 6 — Supplementary Information 6. [file 41598_2022_15692_MOESM6_ESM.xlsx]

## Sheet: tn
		High expression group (n=10)		Low expression group (n=10)		t.test
Hugo_Symbol	Entrez_Gene_Id	Average # of CNVs	SD	Average # of CNVs	SD	pvalue	p.adjust.qvalue		HE_increase
FABP2	2169	1677.6	1830.27	8179.5	2508.15	5.07543e-06	0.017892		N
SEC61B	10952	2051.2	1628.01	8261.2	2548.15	9.20542e-06	0.0259609		N
ATP5F1A	498	1039.7	789.744	7062	2443.06	1.43025e-05	0.0262236		N
BAK1	578	1396.7	1752.29	8208.7	2922.4	1.48995e-05	0.0262236		N
C11orf53	341032	3449	2319.25	8922.3	1654.95	1.49314e-05	0.0262236		N
GAPDH	2597	2571.8	1735.32	7921.3	2353.23	2.43591e-05	0.0276786		N
MLPH	79083	2454	2963.92	9409.3	2602.63	2.88451e-05	0.0283185		N
ENTPD4	9583	2668.3	3207.59	9636.1	2529	4.77497e-05	0.0354375		N
ATF5	22809	3162.4	2072.5	8447.4	2457.33	6.60605e-05	0.0405004		N
LGMN	5641	1455.2	1623.36	6274.4	2380.92	7.53369e-05	0.0416626		N
CD200	4345	1244.1	1385.35	5914.3	2405.96	9.89933e-05	0.044949		N
CDRT1	374286	1868.1	2745.92	7238.1	1906.14	0.000110539	0.044949		N
DDX60L	91351	1287.4	975.765	7399.5	3130.49	0.000114756	0.044949		N
VPS4B	9525	1761.2	1766.85	5259.2	1303.15	0.000109382	0.044949		N
WARS	7453	1404.9	1236.81	7496.5	3145.51	0.000108689	0.044949		N
CCDC62	84660	1565.1	1564.23	7340	3051.38	0.0001234	0.0453312		N
ULBP3	79465	1474.5	2122.52	6842.8	2701.37	0.00012295	0.0453312		N
HSD17B1	3292	1596.4	1430.66	7702.6	3269.87	0.000143488	0.0480079		N
PCLAF	9768	2671	1323.22	8837.4	3279.43	0.000139182	0.0480079		N
POLR3G	10622	1654.4	1280.14	5810.4	2235.27	0.000149803	0.0480079		N
FECH	2235	1143.9	1135.19	6305.1	2820.04	0.000176224	0.0495965		N
MANF	7873	1020.3	1102.95	6035.4	2722.96	0.000166469	0.0495965		N
SLC28A3	64078	1414.9	1933.02	7887.9	3553.36	0.000177929	0.0495965		N

## Sheet: survival
		High expression group (n=10)		Low expression group (n=10)		t.test				Survival
Hugo_Symbol	Entrez_Gene_Id	Average # of CNVs	SD	Average # of CNVs	SD	pvalue	p.adjust.qvalue	HE_increase		p_value	p_value_BH	p_value_qvalue	Approved.symbol	Approved.name	Alias.symbols
FABP2	2169	1677.6	1830.27	8179.5	2508.15	5.07543e-06	0.017892	N		0.162527	0.824226	0.771074	HGNC:3556	FABP2	I-FABP
SEC61B	10952	2051.2	1628.01	8261.2	2548.15	9.20542e-06	0.0259609	N		0.784335	0.985871	0.922295	HGNC:16993	SEC61B	#N/A
ATP5F1A	498	1039.7	789.744	7062	2443.06	1.43025e-05	0.0262236	N		0.825115	0.988335	0.924599	HGNC:823	ATP5F1A	ATP5A, hATP1, OMR, ORM
BAK1	578	1396.7	1752.29	8208.7	2922.4	1.48995e-05	0.0262236	N		0.803006	0.986036	0.922449	HGNC:949	BAK1	BCL2L7, BAK
C11orf53	341032	3449	2319.25	8922.3	1654.95	1.49314e-05	0.0262236	N		0.0889675	0.706421	0.660866	HGNC:30527	C11orf53	MGC50104
GAPDH	2597	2571.8	1735.32	7921.3	2353.23	2.43591e-05	0.0276786	N		0.285162	0.893601	0.835975	HGNC:4141	GAPDH	#N/A
MLPH	79083	2454	2963.92	9409.3	2602.63	2.88451e-05	0.0283185	N		0.869921	0.989726	0.925901	HGNC:29643	MLPH	l1Rk3, l(1)-3Rk, Slac-2a, ln, exophilin-3
ENTPD4	9583	2668.3	3207.59	9636.1	2529	4.77497e-05	0.0354375	N		0.592479	0.964749	0.902535	HGNC:14573	ENTPD4	LALP70, LAP70, KIAA0392, NTPDase-4, UDPase
ATF5	22809	3162.4	2072.5	8447.4	2457.33	6.60605e-05	0.0405004	N		0.0950533	0.72238	0.675795	HGNC:790	ATF5	#N/A
LGMN	5641	1455.2	1623.36	6274.4	2380.92	7.53369e-05	0.0416626	N		0.238065	0.87314	0.816833	HGNC:9472	LGMN	LGMN1
CD200	4345	1244.1	1385.35	5914.3	2405.96	9.89933e-05	0.044949	N		0.535876	0.95611	0.894453	HGNC:7203	CD200	MRC, OX-2
CDRT1	374286	1868.1	2745.92	7238.1	1906.14	0.000110539	0.044949	N		0.760127	0.985003	0.921483	HGNC:14379	CDRT1	HREP, SM25H2, FBXW10B
DDX60L	91351	1287.4	975.765	7399.5	3130.49	0.000114756	0.044949	N		0.752413	0.984423	0.92094	HGNC:26429	DDX60L	FLJ31033
VPS4B	9525	1761.2	1766.85	5259.2	1303.15	0.000109382	0.044949	N		0.877981	0.990255	0.926396	HGNC:10895	VPS4B	VPS4-2, SKD1B
WARS	7453	1404.9	1236.81	7496.5	3145.51	0.000108689	0.044949	N		0.000157104	0.0317179	0.0296725	HGNC:12729	WARS1	IFP53
CCDC62	84660	1565.1	1564.23	7340	3051.38	0.0001234	0.0453312	N		0.237175	0.872703	0.816425	HGNC:30723	CCDC62	TSP-NY, FLJ40344, CT109, ERAP75
ULBP3	79465	1474.5	2122.52	6842.8	2701.37	0.00012295	0.0453312	N		0.24396	0.874328	0.817945	HGNC:14895	ULBP3	RAET1N
HSD17B1	3292	1596.4	1430.66	7702.6	3269.87	0.000143488	0.0480079	N		0.813737	0.986766	0.923132	HGNC:5210	HSD17B1	HSD17, MGC138140, SDR28C1
PCLAF	9768	2671	1323.22	8837.4	3279.43	0.000139182	0.0480079	N		0.678435	0.975276	0.912383	HGNC:28961	PCLAF	NS5ATP9, OEATC-1, p15(PAF), PAF15
POLR3G	10622	1654.4	1280.14	5810.4	2235.27	0.000149803	0.0480079	N		0.485117	0.950048	0.888781	HGNC:30075	POLR3G	RPC32, RPC7, C31
FECH	2235	1143.9	1135.19	6305.1	2820.04	0.000176224	0.0495965	N		0.739129	0.982217	0.918877	HGNC:3647	FECH	#N/A
MANF	7873	1020.3	1102.95	6035.4	2722.96	0.000166469	0.0495965	N		0.19674	0.85211	0.797159	HGNC:15461	MANF	ARP
SLC28A3	64078	1414.9	1933.02	7887.9	3553.36	0.000177929	0.0495965	N		0.496187	0.952352	0.890937	HGNC:16484	SLC28A3	CNT3

## Sheet: altered
		High expression group (n=10)		Low expression group (n=10)		t.test				Altered
Hugo_Symbol	Entrez_Gene_Id	Average # of CNVs	SD	Average # of CNVs	SD	pvalue	p.adjust.qvalue	HE_increase		p_value	p_value_BH	p_value_qvalue	Approved.symbol	Approved.name	Alias.symbols
FABP2	2169	1677.6	1830.27	8179.5	2508.15	5.07543e-06	0.017892	N		0.994499	0.99925	0.99925	FABP2	fatty acid binding protein 2	I-FABP
SEC61B	10952	2051.2	1628.01	8261.2	2548.15	9.20542e-06	0.0259609	N		0.929515	0.99925	0.99925	SEC61B	SEC61 translocon subunit beta	#N/A
ATP5F1A	498	1039.7	789.744	7062	2443.06	1.43025e-05	0.0262236	N		0.0320168	0.440743	0.440743	ATP5F1A	ATP synthase F1 subunit alpha	ATP5A, hATP1, OMR, ORM
BAK1	578	1396.7	1752.29	8208.7	2922.4	1.48995e-05	0.0262236	N		0.137235	0.768945	0.768945	BAK1	BCL2 antagonist/killer 1	BCL2L7, BAK
C11orf53	341032	3449	2319.25	8922.3	1654.95	1.49314e-05	0.0262236	N		0.0333375	0.447973	0.447973	C11orf53	chromosome 11 open reading frame 53	MGC50104
GAPDH	2597	2571.8	1735.32	7921.3	2353.23	2.43591e-05	0.0276786	N		0.507988	0.99925	0.99925	GAPDH	glyceraldehyde-3-phosphate dehydrogenase	#N/A
MLPH	79083	2454	2963.92	9409.3	2602.63	2.88451e-05	0.0283185	N		0.809968	0.99925	0.99925	MLPH	melanophilin	l1Rk3, l(1)-3Rk, Slac-2a, ln, exophilin-3
ENTPD4	9583	2668.3	3207.59	9636.1	2529	4.77497e-05	0.0354375	N		0.863775	0.99925	0.99925	ENTPD4	ectonucleoside triphosphate diphosphohydrolase 4	LALP70, LAP70, KIAA0392, NTPDase-4, UDPase
ATF5	22809	3162.4	2072.5	8447.4	2457.33	6.60605e-05	0.0405004	N		0.0402929	0.483632	0.483632	ATF5	activating transcription factor 5	#N/A
LGMN	5641	1455.2	1623.36	6274.4	2380.92	7.53369e-05	0.0416626	N		0.995688	0.99925	0.99925	LGMN	legumain	LGMN1
CD200	4345	1244.1	1385.35	5914.3	2405.96	9.89933e-05	0.044949	N		0.114107	0.720349	0.720349	CD200	CD200 molecule	MRC, OX-2
CDRT1	374286	1868.1	2745.92	7238.1	1906.14	0.000110539	0.044949	N		0.99476	0.99925	0.99925	CDRT1	CMT1A duplicated region transcript 1	HREP, SM25H2, FBXW10B
DDX60L	91351	1287.4	975.765	7399.5	3130.49	0.000114756	0.044949	N		0.299503	0.98208	0.98208	DDX60L	DExD/H-box 60 like	FLJ31033
VPS4B	9525	1761.2	1766.85	5259.2	1303.15	0.000109382	0.044949	N		0.470963	0.99925	0.99925	VPS4B	vacuolar protein sorting 4 homolog B	VPS4-2, SKD1B
WARS	7453	1404.9	1236.81	7496.5	3145.51	0.000108689	0.044949	N		0.814291	0.99925	0.99925	WARS1	tryptophanyl-tRNA synthetase 1	IFP53
CCDC62	84660	1565.1	1564.23	7340	3051.38	0.0001234	0.0453312	N		0.0829772	0.638212	0.638212	CCDC62	coiled-coil domain containing 62	TSP-NY, FLJ40344, CT109, ERAP75
ULBP3	79465	1474.5	2122.52	6842.8	2701.37	0.00012295	0.0453312	N		0.0163083	0.32861	0.32861	ULBP3	UL16 binding protein 3	RAET1N
HSD17B1	3292	1596.4	1430.66	7702.6	3269.87	0.000143488	0.0480079	N		0.5814	0.99925	0.99925	HSD17B1	hydroxysteroid 17-beta dehydrogenase 1	HSD17, MGC138140, SDR28C1
PCLAF	9768	2671	1323.22	8837.4	3279.43	0.000139182	0.0480079	N		0.994859	0.99925	0.99925	PCLAF	PCNA clamp associated factor	NS5ATP9, OEATC-1, p15(PAF), PAF15
POLR3G	10622	1654.4	1280.14	5810.4	2235.27	0.000149803	0.0480079	N		0.910527	0.99925	0.99925	POLR3G	RNA polymerase III subunit G	RPC32, RPC7, C31
FECH	2235	1143.9	1135.19	6305.1	2820.04	0.000176224	0.0495965	N		0.592281	0.99925	0.99925	FECH	ferrochelatase	#N/A
MANF	7873	1020.3	1102.95	6035.4	2722.96	0.000166469	0.0495965	N		0.995283	0.99925	0.99925	MANF	mesencephalic astrocyte derived neurotrophic factor	ARP
SLC28A3	64078	1414.9	1933.02	7887.9	3553.36	0.000177929	0.0495965	N		0.110046	0.714597	0.714597	SLC28A3	solute carrier family 28 member 3	CNT3
